# Supplementary material for: A bilingual benchmark for evaluating large language models
Source: PeerJ Comput Sci. 2024 Feb 29;10:e1893. doi: 10.7717/peerj-cs.1893 (PMC10909174; doi:10.7717/peerj-cs.1893)
Supplement: Supplemental Information 1 — Each row contains an English GAT question. The data has eight columns: (1) question_type: refers to the type of question as explained in the paper. (2) Passage: includes the supplamanrety passage if the question is of type “reading_comprehension” otherwise it will be empty. (3) Question: contains the text of the question. (4) A, B, C, and D: four columns that refer to the four choices of the questions. (5) correct: the correct choice for the question (one of A, B, C, or D). [file peerj-cs-10-1893-s001.csv]

question_type	Passage	Question	A	B	C	D	correct
analogy		COLD : HOT	handsome : young	beautiful : ugly	summer : spring	complete : total	B
analogy		APPLE : TREE	silver : book	bronze : copper	glass : sand	pearl : oyster	D
analogy		HAIR : BALD	wig : curly	egg : cooked	rain : arid	skin : scarred	C
analogy		EQUIVOCATION : MEANING	feint : intention	secrecy : stealth	geniality : amiability	travesty : insight	A
analogy		FEBRILE : ILLNESS	tenacious : astonishment	delusional : insanity	classic : cultivation	eccentric : discrimination	B
analogy		PONDEROUS : WEIGHT	eternal : temporality	convincing : decision	gargantuan : size	ancient : value	C
analogy		DETENTION : RELEASE	viciousness : attack	calamity : repair	qualification : employ	induction : discharge	D
analogy		HEAVEY : LIGHT	fat : thin	stupid : idiot	rough : surface	beautiful : diary	A
analogy		ANIMAL : MONKEY	zebra : giraffe	stationery: pencil	book : cap	tree : wood	B
analogy		HOUSE : BIG	home : live	school : daily	water : cold	clothes : socks	C
analogy		SONG : RECITA	author : bibliography	episode : series	coach : team	dancer : agile	B
analogy		BIBULOUS : DRINK	rapacious : clothing	gluttonous : food	altruistic : money	vegetarian : meat	B
analogy		ACT : ACTION	therapy : thermometer	oblivion : obvious	liturgy : literature	image : imagine	D
analogy		BELLWETHER : BAROMETER	embezzler : abduct	panhandler : kill	proselyte : spark plug	cynosure : magnet	C
analogy		OBLIVIOUS : AWARENESS	comatose : consciousness	serene : composure	erudite : knowledge	adroit : skill	A
analogy		HEIGHT: MOUNTAIN	depth : trench	shade : tree	shade : tree	speed : highway	A
analogy		FOND : DOTING	chide : pillory	doctrine : patient	strut : walk	levy : bevy	A
analogy		ISLAND : ARCHIPELAGO	classroom : school	student : teacher	brook : building	chary : cautious	C
analogy		OBSERVE : SCRUTINIZE	fond : doting	running : eating	point : location	east : direction	A
analogy		GAGGLE : GEESE	class : school	fish : pond	tiger : jungle	swarm : bees	D
analogy		BAT : CRICKET	hockey : stick	football : soccer	court : tennis	rugby : sports	B
analogy		YAWN : BOREDOM	walk : run	apple : fruit	smile : amusement	tiger : carnivorous	C
analogy		CONTINENT : WORLD	teacher : classroom	class : school	cogent : powerful	apple : fruit	B
analogy		INTEREST : USURY	frugal : fragile	enmity : friend	sand : dune	frugality : parsimony	D
analogy		CONSTELLATION : STARS	archipelago : islands	city : country	book : pen	school : education	A
analogy		TIGER : CARNIVOROUS	lion : jungle	cat : house	cow : herbivorous	wolf : clever	C
analogy		SMALL : LARGE	day : month	little : big	eye : sight	red : pink	B
analogy		BABY : ADULT	kitten : cat	big : little	rich : money	gas : car	A
analogy		CARNIVORE : MEAT	carnivore : vegetable	herbivore : plants	vegetarian : vitamins	botanist : herbs	B
analogy		DEARTH : PAUCITY	individual : person	scarcity : shortage	shortage : plethora	prairie : forest	B
analogy		CONSENSUS : AGREEMENT	conundrum : obvious	effect : affect	education : improvement	ameliorate: improve	D
analogy		DETERIORATE : IMPROVE	feckless : careless	evanescent : exigent	hope : hone	obstinate : tractable	D
analogy		HEAVY RAINS : FLOODS	crime : prison	sun : summer	woman : wife	student : teacher	A
analogy		SMELL : NOSE	travel : destination	phone : speaker	fix : glue	plant : water	C
analogy		FAST : SLOW	glory : praise	proud : humble	peace : process	shock : fear	B
analogy		DECAY : DISINTEGRATION	condolence : comfort	unity : understanding	learning : school	market : profit	A
analogy		REALITY : MYTH	disagreement : symmetry	antecedent : precedent	prosperity : abundance	cadence : dissonance	A
analogy		CONTAINER : CUP	man : dog	nature : desert	film : actor	exercise : health	B
analogy		STORM : HURRICANE	good : outstanding	small : large	useful : beneficial	kind : evil	A
analogy		OWLS : NOCTURNAL	doves : raptorial	bats : cavernicolous	lions : vampire	snakes : crepuscular	A
analogy		LION : CUBS	deer : fawns	cat : sables	zebra : calves	cattle : cows	A
analogy		EXPECTED : ANTICIPATED	hopeful : desirable	greedy : acquisitive	relieved : restored	astonished : accomplished	B
analogy		GOLD : RING	oil : gasoline	cat : tigers	food : hungry	war : guns	A
analogy		REPTILES : LIZARDS	colleges : universities	institutions : hospitals	pharmacies : clinics	groceries : markets	B
analogy		APPETIZER : MAIN COURSE	computer : screen	car : truck	illness : death	flower : garden	C
analogy		EYE : SIGHT	purple : grape	huge : little	red : cherries	teeth : chew	D
analogy		BUYER : SELLER	seeing : blind	uncle : cousin	sea : sky	east : north	A
analogy		WING : AIRPLANE	dog : animal	cabin : wood	foot : shoe	pocket : trousers	D
analogy		VACATION : HOLIDAY	grateful : cheerful	train : tracks	sad : sorry	pedals : handles	C
analogy		ON : AT	table : wood	fire : chimney	book : printer	water : blood	D
analogy		STRING : GUITAR	feather : bird	wax : crayon	button : hole	cup : saucer	A
analogy		COMPLICATED : SOPHISTICATED	elaborate : complete	costly : expensive	cheap : gross	tall : long	B
analogy		WIND : SANDSTORM	earthquake : tsunami	planets : stars	fossils : rocks	fire : spark	A
analogy		PALM : TREE	coconut : olive	safari : giraffe	rose : flower	needle : sew	C
analogy		WORKER : EMPLOYEE	friend : cousin	loan : money	book : paper	road : path	D
analogy		SCISSORS : SEVER	scales : average	barrel : roll	eraser : drudge	millstone : grind	D
analogy		DOCTOR : DISEASE	moron : imbecility	pediatrician : senility	psychiatrist : maladjustment	broker : stocks	D
analogy		FISH : SCALES	book : education	bird : feathers	cat : claws	snake : fangs	B
analogy		FISH : TROUT	ocean : wave	mammal : whale	bird : aviary	antenna : insect	B
analogy		VINDICTIVE : MERCY	transient : fleeting	elated : happy	crestfallen : cognizant	skeptical : trustfulness	D
analogy		DICTIONARY : ENTRIES	school : teachers	constitution : articles	archive : fossils	museum : collectibles	B
analogy		WORD : SENTENCE	foot : toe	land : river	page : book	puppy : dog	C
analogy		DINGHY : BOAT	novel : book	canoe : paddle	oar : water	deck : stern	A
analogy		GAS : CAR	rich : poor	wood : fire	small : large	toe : foot	B
analogy		SELF-PORTRAIT : PAINTER	autobiography : writer	interpretation : reader	manuscript : editor	philosophy : thinker	A
analogy		SANDPAPER : ABRASIVE	emollient : soothing	remedy : prescribed	anger : justified	revenge : sweet	C
analogy		CONTEMPORARIES : AGE	housemates : residence	faculty : scholarship	idols : worship	factory : machines	B
analogy		PUNCTURE : TIRE	inflate : balloon	retract : statement	owe : favor	pierce : ear	D
analogy		AUDACIOUS : BOLDNESS	sanctimonious : hypocrisy	anonymous : identity	impressionable : temptation	deleterious : result	A
analogy		DORY : VAN	dairy : cow	fish : vehicle	freighter : caisson	runners : wheels	C
analogy		NEIGHBOR : PROXIMITY	supervisor : obedience	teammate : competitiveness	comrade : victory	adversary : opposition	B
analogy		CUTLERY : KNIFE	machinery : fuel	lumber : saw	suitcase : handle	furniture : chair	D
analogy		MOVIE : DIRECTOR	store : salesperson	business : manager	book : critic	competition : athlete	B
analogy		VERTEX : PYRAMID	strand : hair	rectangle : box	rung : ladder	summit : mountain	D
analogy		RAGE : ANGER	bliss : apathy	fear : shame	delight : pleasure	frustration : patience	C
analogy		LAND : DIRT	ocean : water	meow : cat	rich : poor	finger : hand	A
analogy		PLUG : SOCKET	key : lock	chair : desk	wire : electricity	current : switch	A
analogy		REJUVENATE : YOUTH	recuperate : disease	reimburse : money	reiterate : item	re-elect : president	B
analogy		RETOUCH : PICTURE	design : dress	orchestrate : song	publish : magazine	emend : text	D
analogy		WALK : PROWL	cheat : pretend	speak : shout	applaud : disapprove	listen : eavesdrop	D
analogy		WATER : RESERVOUR	color : painting	money : bank	lake : ocean	parent : family	B
analogy		CONCERT : AUDIENCE	restaurant : waiters	orchestra : musicians	game : spectators	school : cheerleaders	C
analogy		NEEDLE : KNIT	bait : fish	match : fire	loom : weave	soap : wash	C
analogy		ALCHEMY : SCIENCE	nostrum : remedy	sideshow : carnival	ploy : tactic	forgery : imitation	A
analogy		LURK : WAIT	boost : elevate	deplete : drain	abscond : depart	bilk : cheat	C
analogy		FRUIT : RIPE	flower : yellow	bee : honey	cheese : aged	motorcycle : car	C
analogy		SCHOOL : CLASS	flour : cake	apartment : palace	horse : animal	computer : mouse	D
analogy		POETRY : IMAGINATION	studying : chemistry	prayer : meditation	work : result	run : fast	B
analogy		CONFIRMED : INVETERATE	knowledge : supposed	financial : bankrupt	credible : incredible	careful: punishing	B
analogy		LULLABY : BARCAROLE	birth : marriage	night : morning	cradle : gondola	song : poem	C
analogy		SAW : CARPENTER	scissors : tailor	wagon : farmer	brush : painter	typewriter : author	A
analogy		PARQUET : WOOD	color : painting	mosaic : glass	potpourri : medley	collage : tapestry	B
analogy		STAGNANT : MOTION	arid : moisture	morbid : dread	neutral : balance	marred : fault	A
analogy		ARROW : ARCHER	sea : sailor	choir : organ	needle : tailor	actor : stage	A
analogy		ZOOLOGY : ANIMALS	ecology : pollution	botany : plants	chemistry : atoms	mathematics : geometry	A
analogy		PARTICLE : SMALL	water : wet	weather : cold	clown : happy	lamb : vicious	D
analogy		ENFRANCHISE : SLAVERY	equation: mathematics	liberate: confine	bondage: subjugation	appeasement: unreasonable	B
analogy		UNION JACK : VEXILLOLOGY	toad : ornithology	turtle : microbiology	gymnosperms : botany	friend : home economics	C
analogy		TOPAZ : YELLOW	diamond : carat	jeweler : clarity	sapphire : red	amethyst : purple	D
analogy		LUMEN : BRIGHTNESS	candle : light	density : darkness	nickel : metal	inches : length	D
analogy		MACERATION : LIQUID	sublimation : gas	evaporation : humidity	trail : path	erosion : weather	D
analogy		CLUMSY : BOTCH	lazy : shirk	strict : pamper	willful : heed	clever : eradicate	A
analogy		FUGITIVE : FLEE	parasite : foster	braggart : boast	sage : stifle	bystander : procure	B
analogy		CHRONOLOGICAL : TIME	virtual : truth	abnormal : value	marginal : knowledge	ordinal : place	D
analogy		SOOT : GRIMY	frost : transparent	sunshine : fruitless	rain : sodden	pall : gaudy	C
analogy		MORBID : UNFAVORABLE	reputable: favorable	maternal: unfavorable	disputatious: favorable	vigilant: unfavorable	A
analogy		SULLEN : BROOD	lethargic : cavort	regal : cringe	docile : obey	poised : blunder	C
analogy		AUTHOR : LITERATE	cynic : gullible	hothead : prudent	saint : notorious	judge : impartial	D
analogy		MASSIVE : BULK	ultimate : magnitude	trivial : importance	anonymous : luster	interminable : legacy	B
analogy		SMALL : PETITE	huge : small	meow : cats	day : month	large : giant	D
analogy		MITTEN : HAND	gas : car	three : triangle	sock : foot	baby : adult	C
analogy		WALK : LEGS	blink : eyes	chew : mouth	dress : hem	cover : book	B
analogy		SPEECH : INTRODUCTION	speaker : audience	preamble : constitution	overture : act	book : preface	C
analogy		DRIP : GUSH	cry : laugh	curl : roll	stream : tributary	dent : destroy	D
analogy		PUNCTURE : TIRE	explore : curiosity	miser : poverty	gambler : winner	knight : beauty	A
analogy		CAPTAIN : CREW	student : faculty	mascot : team	defendant : jury	chairperson : committee	D
analogy		HOMESTRETCH : RACE	source : essay	gallery : play	finale : opera	applause : oration	C
analogy		ROBBERY : THIEF	jewelry : burglar	forgery : counterfeiter	hostage : kidnapper	sabotage : plunderer	B
analogy		MENAGERIE : ANIMALS	circus : acrobats	gallery : paintings	sachet : powders	archives : events	B
analogy		REINFORCE : STRONGER	abound : lesser	dismantle : longer	erode : weaker	wilt : higher	C
analogy		BRAGGART : MODESTY	fledgling : experience	embezzler : greed	wallflower : timidity	invalid : malady	A
analogy		ENTICE : REPEL	germinate : sprout	flourish : fade	officiate : preside	lubricate : grease	B
analogy		HOSPITABLE : COURTESY	morbid : cheerfulness	vindictive : spite	leisurely : haste	infamous : honor	B
analogy		HUMDRUM : BORE	grim : amuse	nutritious : sicken	stodgy : excite	heartrending : move	D
contextual_error		The air is very *hot*, and there is *a lot of* ice on the *road*. Wear a *jacket* if you go outside. And, don’t drive unless you have to.	hot	a lot of	road	jacket	A
contextual_error		The movie was very *dull*. I *laughed* a lot. The *movie* was really *hilarious*.	dull	laughed	movie	hilarious	A
contextual_error		I cannot *sleep* because my *neighbors* are *being* so *pretty*.	sleep	neighbors	being	pretty	D
contextual_error		After he *washed* and *waxed* his *car*, it looked very *rusty*	washed	waxed	car	rusty	D
contextual_error		Ben’s new *watch* was *expensive*. It did not cost *much*, and after two days it was *broken*.	watch	expensive	much	broken	A
contextual_error		A *gentle* *tap* was all it took to *break* the *tough* glass.	gentle	tap	break	tough	D
contextual_error		Smith was *reluctant* to go to summer *camp*. His bags were *packed*, and he was *excited*	reluctant	camp	packed	excited	A
contextual_error		The *party* was *boring*. Everybody had a *good* *time* there.	party	boring	good	time	B
contextual_error		The *race* was a *tie*. Both runners finished at *a different* *time*.	race	tie	a different	time	C
contextual_error		I *read* some *funny* *news* this morning; there was an *earthquake* in Japan yesterday	read	funny	news	earthquake	B
contextual_error		Sarah is very *sociable*. She does not like to *speak* in *public*, and it takes her *a while* to make new friends.	sociable	speak	public	a while	B
contextual_error		The *bridge* had been built too *high*; the ________ construction crew had to *raise* it so that trucks could pass *underneath*.	bridge	high	raise	underneath	B
contextual_error		The *circus* clowns made Rakan *laugh* very *hard*. They were *bored*.	circus	laugh	hard	bored	D
contextual_error		After *waking up* with a *fever* ________ and a *headache*, I knew I must be *healthy*.	waking up	fever	headache	healthy	D
contextual_error		*Playing* in a *busy* *street* is not very *dangerous*.	playing	busy	street	dangerous	D
contextual_error		She felt *strange* after *walking* *many* *miles*	strange	walking	many	miles	A
contextual_error		The *rope* was *hard* to *cut* because it was so *thin*.	rope	hard	cut	thin	D
contextual_error		Faisal *tried* to be *on time* for his *class*. However, he was *poor*.	tried	on time	class	poor	D
contextual_error		The strong man was the *only* one who *failed* in his *attempt* to lift the *heavy* load.	only	failed	attempt	heavy	B
contextual_error		Sara *felt* *clear* as if she *had seen* a *ghost*.	felt	clear	had seen	ghost	B
contextual_error		*After *the *sun set*, the *field* quickly became *bright*.	after	sun set	field	bright	D
contextual_error		We were *driving* east, but we needed to go the *opposite* way. So, we turned *around* and headed *north*.	driving	opposite	around	north	D
contextual_error		My mother says I am *grossly * *obese*, and that I need to* eat** more often*.	grossly	obese	eat	more often	D
contextual_error		My birthday party was *disastrous*. I got *everything* I wanted and had a *great* time. It was a *perfect* party.	disastrous	everything	great	perfect	A
contextual_error		The *view* from the *top* of the mountain was *ugly*, and the hikers enjoyed the *amazing* scenery.	view	top	ugly	amazing	C
contextual_error		Two dolphins played *catch* with a *rubber* ball. My sister and I *watched* with *mastery*.	catch	rubber	watched	mastery	D
contextual_error		If you do *poorly* on *tests*, people might *say* you are *smart*.	poorly	tests	say	smart	A
contextual_error		The ancient*statues* were large and *uninteresting*. Seeing them was an *awesome* *experience*.	statues	uninteresting	awesome	experience	B
contextual_error		Because I am *faster* than anyone else, *winning* the *race* was *difficult*	faster	winning	race	difficult	D
contextual_error		When Sue doesn’t *get* what she *wants*, she *sometimes* becomes *happy*	get	wants	sometimes	happy	D
contextual_error		The *beautiful* *garden* was filled with *dull* *flowers*	beautiful	garden	dull	flowers	C
contextual_error		Although *ants* are *small*, they can lift very *soft* *objects*	ants	small	soft	objects	C
contextual_error		I saw a *shark* at the *beach*. I didn’t *like* it. It was *friendly*	shark	beach	like	friendly	D
contextual_error		The *red* wolf is a *common* animal, so you will *probably* *never* see one	red	common	probably	never	B
contextual_error		Our *suitcases* were *light*. We were *ready* for a long *trip*	suitcases	light	ready	trip	B
contextual_error		The *ugly* *trees* made us smile. The *garden* was so *attractive*	ugly	trees	garden	attractive	A
contextual_error		When *people* are *honest*, sometimes I *get* *upset*	people	honest	get	upset	B
contextual_error		*After* Ramon *drained* all of the *water* out, the pool was *full*	after	drained	water	full	D
contextual_error		The guests were elated because the *food* tastes *awful* . It was prepared by an *excellent* *chef* .	food	awful	excellent	chef	B
contextual_error		I *often* try to do too many *tasks* at once. When this *happens*, some of them are done *joyfully*.	often	tasks	happens	joyfully	D
contextual_error		With *mud* on his *face*, the boy *looked* *loud*.	mud	face	looked	loud	D
contextual_error		The *low* harvest time for blueberries is *midsummer*. During the *remainder* of the year, few blueberries *grow*.	low	midsummer	remainder	grow	A
contextual_error		The vegetables in the *package* smelled *rancid*. It was so *pleasant* to have it on the *dining* table.	package	rancid	pleasant	dining	C
contextual_error		The *recovery* stood at the *podium* and spoke about galactic star *formations*; all the students looked *interested*.	recovery	podium	formations	interested	A
contextual_error		The people in the conference room were *indifferent* as the *ambassador* entered. He had everyone’s *attention*, as well as their *respect*.	indifferent	ambassador	attention	respect	A
contextual_error		Though *electric* refrigeration has become *limited* during recent years, foods are still kept *cool* using *cellars* in many places.	electric	limited	cool	cellars	B
contextual_error		American *football* can be an *easy* sport, so it is *advisable* that all players wear a *helmet*	football	easy	advisable	helmet	B
contextual_error		When I said the *correct* *answer*, the *teacher* told me that I was *near*.	correct	answer	teacher	near	D
contextual_error		When I *came* to the *first* question, I was *glad* the test was almost *over*	came	first	glad	over	B
contextual_error		He *finally* finished the *easy* puzzle. It was *quite* a *challenge*.	finally	easy	quite	challenge	B
contextual_error		The *complicated* *recipe* had very *few* *ingredients*.	complicated	recipe	few	ingredients	A
contextual_error		The kids were *lost* by the *haunted* house. They wanted to *run away* and *hide*.	lost	haunted	run away	hide	A
contextual_error		My *face* and my *twin* brother’s face are *identical*. Everyone says we look *different*	face	twin	identical	different	D
contextual_error		The *young* woman had many *wrinkles* and *grey* hair. She was *born* in 1926.	young	wrinkles	grey	born	A
contextual_error		To *ride* the roller *coaster*, you must be at *most* four feet *tall*.	ride	coaster	most	tall	C
contextual_error		Brian’s *bruised* thigh was *painful* and *tender*. After he took the pain medicine, it felt *worse*	bruised	painful	tender	worse	D
contextual_error		James was *afraid* of the animals at the *petting* zoo, but he soon *found* that they were *scary*	afraid	petting	found	scary	D
contextual_error		The *waves* at the *beach* were not small at all. In *fact*, they were *tiny*	waves	beach	fact	tiny	D
contextual_error		I couldn’t *sleep* because my *roommates* were *being* so *quiet*.	sleep	roommates	being	quiet	D
contextual_error		As a Data Analyst, you will join a team that analyzes *research* data for anomalies and present *findings* to people within and outside the company. A graduate with an eye for detail and love of *working* with figures would be ideal. Confident communication *matters* are also vital.	research	findings	working	matters	D
contextual_error		After eight years of grit and *determination*, Russel and Janet Harris have succeeded in *booking* a derelict water tower into a *spacious* family home. The road to success was long and *arduous*.	determination	booking	spacious	arduous	B
contextual_error		For many *examples*, the question of how our minds work was left to theologians and *philosophers*. But at the *beginning* of the twentieth century, a new science, experimental psychology *emerged*.	examples	philosophers	beginning	emerged	A
contextual_error		Bush craft is the art of using the *resources* provided by our natural environment to survive and thrive in the great outdoors. It *combines* the knowledge of how to best use the plants and animals at your *disposal* with some basic bush craft tools to make outdoor living easier and more *believable*.	resources	combines	disposal	believable	D
contextual_error		A new study has *highlighted* the distressing scope of yet another threat to coral reefs: plastics. Researchers *analyzed* more than 124,000 corals from 159 reefs. Almost everywhere they looked, they saw bits of plastic. “We *rejected* chairs, chip wrappers, Q-tips, garbage bags, water bottles, and old nappies” said a marine *disease* ecologist and Cornell University.	highlighted	analyzed	rejected	disease	C
contextual_error		The car would not *start* yesterday, but *after* getting it *fixed* I *doubt* it will start today	start	after	fixed	doubt	D
contextual_error		Rather than be *delighted* all *winter*, Jim should *try* to be more *cheerful*.	delighted	winter	try	cheerful	A
contextual_error		Compared to the skyscrapers that are *virtually* *ubiquitous* in modern cities, most city *dwellings* are quite *massive*.	virtually	ubiquitous	dwellings	massive	D
contextual_error		The *elderly* professor was often seen sitting in *contemplation*. I imagine he was *defending* his long *academic* career.	elderly	contemplation	defending	academic	C
contextual_error		In order to *get rid of* all his *opponents*, the businessman had all of his *competitors* *promoted*.	get rid of	opponents	competitors	promoted	D
contextual_error		The athlete had been badly *injured* during games; although a nurse *applied* a cold press to the *affected* area, his ankle immediately began to *diminish*	injured	applied	affected	diminish	D
contextual_error		The *formation* of *calumniated* thunderheads is a fair *oxidation* of an *incoming* storm.	formation	calumniated	oxidation	incoming	C
contextual_error		When the *value* of an asset *increases*, the owner of that *asset* incurs a *loss*.	value	increases	asset	loss	B
contextual_error		After looking at the *map*, Fahd said that we should continue*heading* east. I *disagreed* with him, and started in that *direction*.	map	heading	disagreed	direction	C
contextual_error		*Someone* who is *twenty-one* years *old* is a *teenager*.	Someone	twenty-one	old	teenager	D
contextual_error		Medieval knights were often *excluded* for their outstanding *chivalry* and *success* in *combat*.	excluded	chivalry	success	combat	A
contextual_error		Many have *tried* this *before*, but *more* have *succeeded*	tried	before	more	succeeded	C
contextual_error		*Before* we started *diving*, we had to make sure the water was *shallow* *enough*.	before	diving	shallow	enough	C
contextual_error		The *coins* were *heavy* *after* Rachel *polished* them	coins	heavy	after	polished	B
contextual_error		The lions were *scary*, but Jane *tried* to be *coward* as they came *closer* and closer	scary	tried	coward	closer	C
contextual_error		They were *upset* the car wash was *over*. After they had finished *washing* all thirty cars, they were *exhausted*.	upset	over	washing	exhausted	A
contextual_error		We wanted to *have* a *late* dinner, but the *restaurant* was already *open*.	have	late	restaurant	open	D
contextual_error		*Although* there were many *girls* in the *art* classroom, there was not a single *female*	although	girls	art	female	B
contextual_error		Antonio had *memorized* his *lines* for the *play*, but he was still *bold*	memorized	lines	play	bold	D
contextual_error		You must be *careless* when *using* a *knife*. You might *cut* yourself.	careless	using	knife	cut	A
contextual_error		*Inside* the *full* box, Kareem *found* *nothing*.	Inside	full	found	nothing	D
contextual_error		The *sunset* made beautiful *airplanes* *appear* in the *sky*.	sunset	airplanes	appear	sky	B
contextual_error		We saw many *modern* *artifacts* in the *historic* *museum*. They were so ancient.	modern	artifacts	historic	museum	A
contextual_error		The *movie* had a *sad* beginning, but it was *happy* at *the back*.	movie	sad	happy	the back	D
contextual_error		There were *many* *fruits* and vegetables for *saving* at the *market*.	many	fruits	saving	market	C
contextual_error		Fahd *exchanged* his *old* car for a new one of *higher* *velocity*.	exchanged	old	higher	velocity	D
contextual_error		*Father* wanted to be *unfair*, so he gave us each the *same* amount of *candy*	father	unfair	same	candy	B
reading_comprehension	(1) Expanded trade, an increased money supply, and the push for overseas empires spurred the growth of European capitalism, or an economic system in which most businesses are owned privately. Entrepreneurs, or people who take on financial risk to make profits, were key to the success of capitalism. Entrepreneurs organized, managed, and assumed the risks of doing business. They hired workers and p…	What made private businessmen take their businesses abroad?	Increased trade	Available transport	They needed more workers	New free trade agreements	A
reading_comprehension	(1) While there are more than a thousand different types of bananas around the world, most of us, sadly, only know the Cavendish variety. Cavendish bananas are hearty and can survive overseas shipping, but they are definitely not the most delicious. (2) That title belongs to ice-cream bananas, which can be found easily in Hawaii, as well as other tropical environments in Southeast Asia and Centra…	The word practically in Paragraph (2) is closest in meaning to _________.	parts	never	almost	actually	C
reading_comprehension	(1) While there are more than a thousand different types of bananas around the world, most of us, sadly, only know the Cavendish variety. Cavendish bananas are hearty and can survive overseas shipping, but they are definitely not the most delicious. (2) That title belongs to ice-cream bananas, which can be found easily in Hawaii, as well as other tropical environments in Southeast Asia and Centra…	Which of the following is an opinion?	Ice-cream bananas can be found in tropical environments.	The most well-known variety of banana is the Cavendish.	Ice-cream bananas are the most delicious banana.	Cavendish bananas travel well.	C
reading_comprehension	In a recent report, scientists claim that the earth is getting darker because of pollution in the atmosphere. The reason for this became clear in 2001 when flights in the US were grounded for a few days and scientists noticed that days were brighter and nights were cooler. It is thought that the pollution is responsible for this. Sunlight is reflected back into space after hitting particles creat…	The text claims that the immediate reason for the reduction in rain in the last few years is:	Cooler oceans	Air pollution	Acid rains	Agriculture	A
reading_comprehension	When greeting a customer, make sure your first remark refers directly to the product you hope to sell.	According to the preceding statement, which of the following greetings should be said?	How may I help you sell this?	How may I help you buy this?	How may I help you shop around?	How may I help you find your need?	D
reading_comprehension	Tejo is a Colombian sport in which players hurl a metallic plate weighing around two kilograms through the air to try to hit a clay-filled box with gunpowder in the middle. When the disc hits this target, there is a loud explosion. Whichever team causes more explosions wins. Turumeque, a more ancient version of the sport, has been played for over 500 years by native people living in the different…	Professional Turumeque players are paid by	business people	native people	gold miners	cities and towns	A
reading_comprehension	Tejo is a Colombian sport in which players hurl a metallic plate weighing around two kilograms through the air to try to hit a clay-filled box with gunpowder in the middle. When the disc hits this target, there is a loud explosion. Whichever team causes more explosions wins. Turumeque, a more ancient version of the sport, has been played for over 500 years by native people living in the different…	What does the word evolved in the text mean?	inflated	grew	developed	widened	C
reading_comprehension	In a recent report, scientists claim that the earth is getting darker because of pollution in the atmosphere. The reason for this became clear in 2001 when flights in the US were grounded for a few days and scientists noticed that days were brighter and nights were cooler. It is thought that the pollution is responsible for this. Sunlight is reflected back into space after hitting particles creat…	The word various in paragraph three means:	severe	several	disparate	enormous	B
reading_comprehension	The new Islamic galleries at the Metropolitan Museum of Art in New York contain some 1,200 works (from a collection ten times the size) arranged across 15 rooms that vividly illustrate 13 centuries of art and history. This will excite not only scholars and the art world, but also the many neophytes who will be drawn to these exceptional examples of manuscripts, textiles, glass, ceramics, jewelry,…	According to the text, one feature shared by all the works is that they are:	thrilling	beautiful	instructive	thoughtful	C
reading_comprehension	Sometimes Kenneth Hale was asked how long it would take him to learn a new language. He would answer that ten or 15 minutes would be enough to pick up the essentials if he were listening to a native speaker. After that he could probably converse; obviously not fluently, but enough to make himself understood. Mr. Hale had a gift. But he was also an academic, a teacher of linguistics at the Massach…	Mr. Hale says that the first most effective way to learn a new language is to:	make sentences after you learn the nouns	start with parts of the body	talk to a native speaker	use only 10 or 15 minutes	C
reading_comprehension	Sometimes Kenneth Hale was asked how long it would take him to learn a new language. He would answer that ten or 15 minutes would be enough to pick up the essentials if he were listening to a native speaker. After that he could probably converse; obviously not fluently, but enough to make himself understood. Mr. Hale had a gift. But he was also an academic, a teacher of linguistics at the Massach…	What does the words "get attuned to" in paragraph three mean?	Absorb	Listen	Memorize	Recognize	D
reading_comprehension	Sometimes Kenneth Hale was asked how long it would take him to learn a new language. He would answer that ten or 15 minutes would be enough to pick up the essentials if he were listening to a native speaker. After that he could probably converse; obviously not fluently, but enough to make himself understood. Mr. Hale had a gift. But he was also an academic, a teacher of linguistics at the Massach…	A good title for this text would be:	Intrinsic Nature of Languages	Disappearing Languages	A Master of Languages	A Way to Learn Easy Languages	C
reading_comprehension	Sometimes Kenneth Hale was asked how long it would take him to learn a new language. He would answer that ten or 15 minutes would be enough to pick up the essentials if he were listening to a native speaker. After that he could probably converse; obviously not fluently, but enough to make himself understood. Mr. Hale had a gift. But he was also an academic, a teacher of linguistics at the Massach…	Mr. Hale thought that languages dying was	intellectual	tragic	mysterious	cultural	B
reading_comprehension	Each year U.S. - based scientists walk off with several Nobel prizes. But Nobel Prize winners are old men and the future belongs not to them but to today’s teenagers. Every three years the Program for International Student Assessment tests the educational attainment of 15-year olds around the world. The latest data on “mathematical literacy” reveal that the gap between the world leaders – the stu…	We can infer from the text that:	data on “mathematical literacy” are inaccurate	future Nobel winners will be American	Albania is closing up on America	The U.S. is lagging behind	D
reading_comprehension	The carpenter’s rule of thumb, 'measure twice; cut once' applies as well to sewing and knitting.	According to the preceding statement, carpentry, sewing and knitting are conjoined because they all involve:	fitting	hemming	cutting	bending	C
reading_comprehension	The carpenter’s rule of thumb, 'measure twice; cut once' applies as well to sewing and knitting.	The best action expressing the general sense of the preceding statement is:	do things slowly	be decisive	take heed	think then act	D
reading_comprehension	The new Islamic galleries at the Metropolitan Museum of Art in New York contain some 1,200 works (from a collection ten times the size) arranged across 15 rooms that vividly illustrate 13 centuries of art and history. This will excite not only scholars and the art world, but also the many neophytes who will be drawn to these exceptional examples of manuscripts, textiles, glass, ceramics, jewelry,…	We can infer that the author feels that the Islamic Galleries:	rovide an unparalleled catalogue of Islamic art	are formidable across the board	give an unconventional portrayal of Islamic culture	are impressive but not comprehensive enough	C
reading_comprehension	The new Islamic galleries at the Metropolitan Museum of Art in New York contain some 1,200 works (from a collection ten times the size) arranged across 15 rooms that vividly illustrate 13 centuries of art and history. This will excite not only scholars and the art world, but also the many neophytes who will be drawn to these exceptional examples of manuscripts, textiles, glass, ceramics, jewelry,…	The best heading for paragraph five is:	Wonder and Curiosity	Suspicion about Islam	A Grand Voyage	A Higher Purpose	D
reading_comprehension	The new Islamic galleries at the Metropolitan Museum of Art in New York contain some 1,200 works (from a collection ten times the size) arranged across 15 rooms that vividly illustrate 13 centuries of art and history. This will excite not only scholars and the art world, but also the many neophytes who will be drawn to these exceptional examples of manuscripts, textiles, glass, ceramics, jewelry,…	Choose the word closest in meaning to the word arrestingly:	Absolutely	Stunningly	Vaguely	Impatiently	B
reading_comprehension	The new Islamic galleries at the Metropolitan Museum of Art in New York contain some 1,200 works (from a collection ten times the size) arranged across 15 rooms that vividly illustrate 13 centuries of art and history. This will excite not only scholars and the art world, but also the many neophytes who will be drawn to these exceptional examples of manuscripts, textiles, glass, ceramics, jewelry,…	According to the text, why is there more than one way to enter the exhibition?	To show that it can be understood in different ways	To allow more people to enter at the same time	To show the large earthenware bowl	To make it more accessible to everyone	A
reading_comprehension	The new Islamic galleries at the Metropolitan Museum of Art in New York contain some 1,200 works (from a collection ten times the size) arranged across 15 rooms that vividly illustrate 13 centuries of art and history. This will excite not only scholars and the art world, but also the many neophytes who will be drawn to these exceptional examples of manuscripts, textiles, glass, ceramics, jewelry,…	One purpose of the Islamic Galleries mentioned in the text is to:	show that Islam is the religion of Arab lands	market Islamic architecture more widely	directly spread the word of Islam	widen the public view of Islam	D
reading_comprehension	The new Islamic galleries at the Metropolitan Museum of Art in New York contain some 1,200 works (from a collection ten times the size) arranged across 15 rooms that vividly illustrate 13 centuries of art and history. This will excite not only scholars and the art world, but also the many neophytes who will be drawn to these exceptional examples of manuscripts, textiles, glass, ceramics, jewelry,…	According to the text, visitors enjoy the exhibition:	only if they are knowledgeable about Islam	even if they know very little about the religion	if they pay attention to detail in the various rooms	if they celebrate the opening and the closing	B
reading_comprehension	The new Islamic galleries at the Metropolitan Museum of Art in New York contain some 1,200 works (from a collection ten times the size) arranged across 15 rooms that vividly illustrate 13 centuries of art and history. This will excite not only scholars and the art world, but also the many neophytes who will be drawn to these exceptional examples of manuscripts, textiles, glass, ceramics, jewelry,…	Choose the word closest in meaning to profligate in paragraph three.	Uncountable	Extravagant	Innumerable	Extraordinary	B
reading_comprehension	Sometimes Kenneth Hale was asked how long it would take him to learn a new language. He would answer that ten or 15 minutes would be enough to pick up the essentials if he were listening to a native speaker. After that he could probably converse; obviously not fluently, but enough to make himself understood. Mr. Hale had a gift. But he was also an academic, a teacher of linguistics at the Massach…	According to the article, Mr.Hale started learning languages:	earlier in his life	later in his life	before the best age	after the best age	D
reading_comprehension	In a recent report, scientists claim that the earth is getting darker because of pollution in the atmosphere. The reason for this became clear in 2001 when flights in the US were grounded for a few days and scientists noticed that days were brighter and nights were cooler. It is thought that the pollution is responsible for this. Sunlight is reflected back into space after hitting particles creat…	According to the text, anti-pollution laws will make the climate:	warmer	cooler	darker	faster	A
reading_comprehension	(1) Expanded trade, an increased money supply, and the push for overseas empires spurred the growth of European capitalism, or an economic system in which most businesses are owned privately. Entrepreneurs, or people who take on financial risk to make profits, were key to the success of capitalism. Entrepreneurs organized, managed, and assumed the risks of doing business. They hired workers and p…	What is one important effect of the increased importance of banks?	Greater sharing of profits	Joint stock companies	Money lending	Fewer losses	C
reading_comprehension	These huge waves wreak terrific damage when crash on the shores of distant lands or continents. Under a perfectly sunny sky and from an apparently calm sea, a wall of water may break twenty or thirty feet high over beaches and waterfronts, crushing houses and drowning unsuspecting residents and bathers in its path. How are these waves formed? When a submarine earthquake occurs, it is likely to se…	The normal maximum width of the waves is approximately…….	one mile	five miles	five feet	ten feet	A
reading_comprehension	The explosion of a star is an awesome event. The most violent of these cataclysms, which produce supernovae, probably destroys a star completely. Within our galaxy of roughly 100 billion stars the last super-nova was observed in 1604. Much smaller explosions, however, occur quite frequently, giving rise to what astronomers call novae and dwarf novae. On the order of 25 novae occur in our galaxy e…	When nova and dwarf nova occur, the star……..	survive to explode again	destroys completely	divides in two parts	becomes a dwarf nova	A
reading_comprehension	The explosion of a star is an awesome event. The most violent of these cataclysms, which produce supernovae, probably destroys a star completely. Within our galaxy of roughly 100 billion stars the last super-nova was observed in 1604. Much smaller explosions, however, occur quite frequently, giving rise to what astronomers call novae and dwarf novae. On the order of 25 novae occur in our galaxy e…	The statement, «velocities range upward to within a two-hundredth of the speed of light» is for……….	novae	dwarf novae	supernova	novae and dwarf novae	D
reading_comprehension	The explosion of a star is an awesome event. The most violent of these cataclysms, which produce supernovae, probably destroys a star completely. Within our galaxy of roughly 100 billion stars the last super-nova was observed in 1604. Much smaller explosions, however, occur quite frequently, giving rise to what astronomers call novae and dwarf novae. On the order of 25 novae occur in our galaxy e…	The period of rotation of the pair of stars is usually only a few hours, because………	the one star is so smaller	the two stars are very near to each other	the revolving point is too near	they do not have solid outer surface	C
reading_comprehension	In the sixteenth century, an age of great marine and terrestrial exploration, Ferdinand Magellan led the first expedition to sail around the world. As a young Portuguese noble, he served the king of Portugal, but he became involved in the quagmire of political intrigue at court and lost the king’s favor. After he was dismissed from service to the king ain. of Portugal, he offered to serve the fut…	The sixteenth century was an age of great _____exploration.	cosmic	land	mental	common man	B
reading_comprehension	We are profoundly ignorant about the origins of language and have to content ourselves with more or less plausible speculations. We do not even know for certain when language arose, but it seems likely that it goes back to the earliest history of man, perhaps half a million years. We have no direct evidence, but it seems probable that speech arose at the same time as tool making and the earliest …	Theories of the origin of language include all of the following EXCEPT……………	occurring through the years.	The need to communicate.	Language of children.	The first man’s extensive vocabulary	D
reading_comprehension	We are profoundly ignorant about the origins of language and have to content ourselves with more or less plausible speculations. We do not even know for certain when language arose, but it seems likely that it goes back to the earliest history of man, perhaps half a million years. We have no direct evidence, but it seems probable that speech arose at the same time as tool making and the earliest …	The main idea of this text is…………………….	To provide evidence of the origin of language.	To present the need for language	To discuss how early man communicated	To present the culture of early man	A
reading_comprehension	Technology is rapidly expanding the scope of capabilities for both professional and personal use; such is the case with smart phones. Professionals now have devices available to them capable of digital media, internet access, phone communication, multi-person scheduling and office tools for documents and presentations. Businesspeople that are often mobile may maximize the use of these critical fe…	In conclusion, the author believes that smart phones are…..	Useless in modern life	Indispensable in modern life	Deemed to disappear sooner or later	Unnecessary as they are a waste of time	B
reading_comprehension	Technology is rapidly expanding the scope of capabilities for both professional and personal use; such is the case with smart phones. Professionals now have devices available to them capable of digital media, internet access, phone communication, multi-person scheduling and office tools for documents and presentations. Businesspeople that are often mobile may maximize the use of these critical fe…	In the second paragraph, the pronoun (their) refers to……..	Smart phones	Technology capabilities	Individuals	Modern devices	C
reading_comprehension	Technology is rapidly expanding the scope of capabilities for both professional and personal use; such is the case with smart phones. Professionals now have devices available to them capable of digital media, internet access, phone communication, multi-person scheduling and office tools for documents and presentations. Businesspeople that are often mobile may maximize the use of these critical fe…	In the last line of the first paragraph, the word critical means……	extremely important	very dangerous	extremely devastating	very famous	A
reading_comprehension	Technology is rapidly expanding the scope of capabilities for both professional and personal use; such is the case with smart phones. Professionals now have devices available to them capable of digital media, internet access, phone communication, multi-person scheduling and office tools for documents and presentations. Businesspeople that are often mobile may maximize the use of these critical fe…	In the last line of the first paragraph, the word mobile means……	communicating with each other	moving easily and quickly	learning new concepts	having extra time at work	B
reading_comprehension	In the sixteenth century, an age of great marine and terrestrial exploration, Ferdinand Magellan led the first expedition to sail around the world. As a young Portuguese noble, he served the king of Portugal, but he became involved in the quagmire of political intrigue at court and lost the king’s favor. After he was dismissed from service to the king ain. of Portugal, he offered to serve the fut…	Magellan lost the favor of the king of Portugal when he became involved in a political _____.	entanglement	discussion	negotiation	debate	A
reading_comprehension	In the sixteenth century, an age of great marine and terrestrial exploration, Ferdinand Magellan led the first expedition to sail around the world. As a young Portuguese noble, he served the king of Portugal, but he became involved in the quagmire of political intrigue at court and lost the king’s favor. After he was dismissed from service to the king ain. of Portugal, he offered to serve the fut…	The Pope divided New World lands between Spain and Portugal according to their location on one side or the other of an imaginary geographical line 50 degrees west of Greenwich that extends in a _____ direction.	north and south	crosswise	easterly	south east	A
reading_comprehension	In the sixteenth century, an age of great marine and terrestrial exploration, Ferdinand Magellan led the first expedition to sail around the world. As a young Portuguese noble, he served the king of Portugal, but he became involved in the quagmire of political intrigue at court and lost the king’s favor. After he was dismissed from service to the king ain. of Portugal, he offered to serve the fut…	One of Magellan’s ships explored the _____ of South America for a passage across the continent.	coastline	mountain range	physical features	islands	C
reading_comprehension	In the sixteenth century, an age of great marine and terrestrial exploration, Ferdinand Magellan led the first expedition to sail around the world. As a young Portuguese noble, he served the king of Portugal, but he became involved in the quagmire of political intrigue at court and lost the king’s favor. After he was dismissed from service to the king ain. of Portugal, he offered to serve the fut…	Four of the ships sought a passage along a southern _____.	coast	inland	border	body of land with water on three sides	C
reading_comprehension	In the sixteenth century, an age of great marine and terrestrial exploration, Ferdinand Magellan led the first expedition to sail around the world. As a young Portuguese noble, he served the king of Portugal, but he became involved in the quagmire of political intrigue at court and lost the king’s favor. After he was dismissed from service to the king ain. of Portugal, he offered to serve the fut…	The passage was found near 50 degrees S of _____.	Greenwich	The equator	Spain	Portugal	B
reading_comprehension	In the sixteenth century, an age of great marine and terrestrial exploration, Ferdinand Magellan led the first expedition to sail around the world. As a young Portuguese noble, he served the king of Portugal, but he became involved in the quagmire of political intrigue at court and lost the king’s favor. After he was dismissed from service to the king ain. of Portugal, he offered to serve the fut…	In the spring of 1521, the ships crossed the _____ now called the International Date Line.	imaginary circle passing through the poles	Imaginary line parallel to the equator	area	land mass	A
reading_comprehension	These huge waves wreak terrific damage when crash on the shores of distant lands or continents. Under a perfectly sunny sky and from an apparently calm sea, a wall of water may break twenty or thirty feet high over beaches and waterfronts, crushing houses and drowning unsuspecting residents and bathers in its path. How are these waves formed? When a submarine earthquake occurs, it is likely to se…	One surprising aspect of the waves discussed in the passage is the fact that they………	are formed in concentric patterns	often strike during clear weather	arise under conditions of cold temperature	are produced by deep swells	B
reading_comprehension	These huge waves wreak terrific damage when crash on the shores of distant lands or continents. Under a perfectly sunny sky and from an apparently calm sea, a wall of water may break twenty or thirty feet high over beaches and waterfronts, crushing houses and drowning unsuspecting residents and bathers in its path. How are these waves formed? When a submarine earthquake occurs, it is likely to se…	It is believed that the waves are caused by…….	seismic changes	concentric time belts	underwater earthquakes	storms	C
reading_comprehension	These huge waves wreak terrific damage when crash on the shores of distant lands or continents. Under a perfectly sunny sky and from an apparently calm sea, a wall of water may break twenty or thirty feet high over beaches and waterfronts, crushing houses and drowning unsuspecting residents and bathers in its path. How are these waves formed? When a submarine earthquake occurs, it is likely to se…	Nothing was done about the waves until…..	deaths occurred	a solution was found	millions of dollars worth of damage was incurred	the outbreak of World War II	D
reading_comprehension	These huge waves wreak terrific damage when crash on the shores of distant lands or continents. Under a perfectly sunny sky and from an apparently calm sea, a wall of water may break twenty or thirty feet high over beaches and waterfronts, crushing houses and drowning unsuspecting residents and bathers in its path. How are these waves formed? When a submarine earthquake occurs, it is likely to se…	The movement of the waves has been measured at a speed of ……..	1 mile an hour	50 miles an hour	100 miles an hour	more than a hundred miles an hour	D
reading_comprehension	Marie Curie was one of the most accomplished scientists in history. Together with her husband, Pierre, she discovered radium, an element widely used for treating cancer, and studied uranium and other radioactive substances. Pierre and Marie’s amicable collaboration later helped to unlock the secrets of the atom. Marie was born in 1867 in Warsaw, Poland, where her father was a professor of physics…	The Curies’ …………collaboration helped to unlock the secrets of the atom.	friendly	competitive	courteous	industrious	A
reading_comprehension	Marie Curie was one of the most accomplished scientists in history. Together with her husband, Pierre, she discovered radium, an element widely used for treating cancer, and studied uranium and other radioactive substances. Pierre and Marie’s amicable collaboration later helped to unlock the secrets of the atom. Marie was born in 1867 in Warsaw, Poland, where her father was a professor of physics…	Marie had a bright mind and a………… personality.	strong	lighthearted	humorous	envious	B
reading_comprehension	Marie Curie was one of the most accomplished scientists in history. Together with her husband, Pierre, she discovered radium, an element widely used for treating cancer, and studied uranium and other radioactive substances. Pierre and Marie’s amicable collaboration later helped to unlock the secrets of the atom. Marie was born in 1867 in Warsaw, Poland, where her father was a professor of physics…	When she learned that she could not attend the university in Warsaw, she felt……….	hopeless	annoyed	depressed	worried	B
reading_comprehension	Marie Curie was one of the most accomplished scientists in history. Together with her husband, Pierre, she discovered radium, an element widely used for treating cancer, and studied uranium and other radioactive substances. Pierre and Marie’s amicable collaboration later helped to unlock the secrets of the atom. Marie was born in 1867 in Warsaw, Poland, where her father was a professor of physics…	Marie………….by leaving Poland and traveling to France to enter the Sorbonne.	challenged authority	showed intelligence	behaved	was distressed	A
reading_comprehension	Marie Curie was one of the most accomplished scientists in history. Together with her husband, Pierre, she discovered radium, an element widely used for treating cancer, and studied uranium and other radioactive substances. Pierre and Marie’s amicable collaboration later helped to unlock the secrets of the atom. Marie was born in 1867 in Warsaw, Poland, where her father was a professor of physics…	…….. she remembered their joy together	Dejectedly	Worried	Tearfully	Happily	A
reading_comprehension	Marie Curie was one of the most accomplished scientists in history. Together with her husband, Pierre, she discovered radium, an element widely used for treating cancer, and studied uranium and other radioactive substances. Pierre and Marie’s amicable collaboration later helped to unlock the secrets of the atom. Marie was born in 1867 in Warsaw, Poland, where her father was a professor of physics…	Her ______ began to fade when she returned to the Sorbonne to succeed her husband.	misfortune	anger	wretchedness	disappointment	C
reading_comprehension	Marie Curie was one of the most accomplished scientists in history. Together with her husband, Pierre, she discovered radium, an element widely used for treating cancer, and studied uranium and other radioactive substances. Pierre and Marie’s amicable collaboration later helped to unlock the secrets of the atom. Marie was born in 1867 in Warsaw, Poland, where her father was a professor of physics…	Even though she became fatally ill from working with radium, Marie Curie was never ____.	troubled	worried	disappointed	sorrowful	C
reading_comprehension	Technology is rapidly expanding the scope of capabilities for both professional and personal use; such is the case with smart phones. Professionals now have devices available to them capable of digital media, internet access, phone communication, multi-person scheduling and office tools for documents and presentations. Businesspeople that are often mobile may maximize the use of these critical fe…	The term “frivolous” implies that the author……..	s fascinated by the endless capabilities on smart phones	believes that the average individual does not need a smart phone	wants to see more developments added to smart phone technology	hopes that technology ceases to expand its scope	A
reading_comprehension	Technology is rapidly expanding the scope of capabilities for both professional and personal use; such is the case with smart phones. Professionals now have devices available to them capable of digital media, internet access, phone communication, multi-person scheduling and office tools for documents and presentations. Businesspeople that are often mobile may maximize the use of these critical fe…	What is the purpose of the concluding sentence in the first paragraph?	Draw a conclusion about what we know smart phones can do	Assume where technology is headed and how it will affect society	Comment on human connectivity through the use of smart phones	Present two possible ex-planations for the growing popularity of smart phones	D
reading_comprehension	The explosion of a star is an awesome event. The most violent of these cataclysms, which produce supernovae, probably destroys a star completely. Within our galaxy of roughly 100 billion stars the last super-nova was observed in 1604. Much smaller explosions, however, occur quite frequently, giving rise to what astronomers call novae and dwarf novae. On the order of 25 novae occur in our galaxy e…	Which from the following statements is true about novae and dwarf ?	The novae and super novae occur in our galaxy every year	They occur in result of smaller explosions	Only 100 of smaller explosions are known	They appear temporarily in our galaxy	B
reading_comprehension	(1) Expanded trade, an increased money supply, and the push for overseas empires spurred the growth of European capitalism, or an economic system in which most businesses are owned privately. Entrepreneurs, or people who take on financial risk to make profits, were key to the success of capitalism. Entrepreneurs organized, managed, and assumed the risks of doing business. They hired workers and p…	What did the price revolution lead to?	More production costs	Push for capitalism	Greater resources	Taking more risks	B
reading_comprehension	The explosion of a star is an awesome event. The most violent of these cataclysms, which produce supernovae, probably destroys a star completely. Within our galaxy of roughly 100 billion stars the last super-nova was observed in 1604. Much smaller explosions, however, occur quite frequently, giving rise to what astronomers call novae and dwarf novae. On the order of 25 novae occur in our galaxy e…	By the term «new star» the author means the one that has………	recently gained in mass	moved from a distant galaxy	become bright enough to strike the eye	not previously risen above the horizon	C
reading_comprehension	The explosion of a star is an awesome event. The most violent of these cataclysms, which produce supernovae, probably destroys a star completely. Within our galaxy of roughly 100 billion stars the last super-nova was observed in 1604. Much smaller explosions, however, occur quite frequently, giving rise to what astronomers call novae and dwarf novae. On the order of 25 novae occur in our galaxy e…	According to the passage, our observations of novae are hampered by their………	extreme brightness	loss of mass	speed of rotation	distance from Earth	D
reading_comprehension	1) A newspaper reporter interviewed a farmer who won top prizes for his corn in the farmers’ festival year after year. In the interview, the reporter discovered that the farmer shared his seed corn with his neighbors . “How can you afford to share your best seed with your neighbors when they are entering corn in competition with yours each year?” the reporter asked. 2) “Why sir,” said the farmer,…	The possessive pronoun (yours) in paragraph (1) refers to :	the farmer	the seeds	the corn	the reporter	C
reading_comprehension	1) A newspaper reporter interviewed a farmer who won top prizes for his corn in the farmers’ festival year after year. In the interview, the reporter discovered that the farmer shared his seed corn with his neighbors . “How can you afford to share your best seed with your neighbors when they are entering corn in competition with yours each year?” the reporter asked. 2) “Why sir,” said the farmer,…	What does the farmer imply when he says “Why sir…” at the beginning of paragraph (2) ?	Why don’t you know?	Why did you ask me?	Why don’t you do that?	Why are you surprised?	D
reading_comprehension	1) A newspaper reporter interviewed a farmer who won top prizes for his corn in the farmers’ festival year after year. In the interview, the reporter discovered that the farmer shared his seed corn with his neighbors . “How can you afford to share your best seed with your neighbors when they are entering corn in competition with yours each year?” the reporter asked. 2) “Why sir,” said the farmer,…	The phrase ‘the connectedness of life’ in paragraph (2) means:	the beginning and end	the sequence of events	the continuity of mankind	the interdependence of things	D
reading_comprehension	We are profoundly ignorant about the origins of language and have to content ourselves with more or less plausible speculations. We do not even know for certain when language arose, but it seems likely that it goes back to the earliest history of man, perhaps half a million years. We have no direct evidence, but it seems probable that speech arose at the same time as tool making and the earliest …	In the second paragraph, the pronoun (they) in the sentence: (They all suffer from limitations) refers to……..	Children who can learn a new language	Adults who teach children how to speak a language	The types of proofs about the way we learn languages	The communities which existed in ancient times	C
reading_comprehension	We are profoundly ignorant about the origins of language and have to content ourselves with more or less plausible speculations. We do not even know for certain when language arose, but it seems likely that it goes back to the earliest history of man, perhaps half a million years. We have no direct evidence, but it seems probable that speech arose at the same time as tool making and the earliest …	After a reading of this article, one might infer that…….	Language is for adults to instruct children.	Society uses language to improve itself.	With the evolution of language came wisdom.	Language brings power.	D
reading_comprehension	We are profoundly ignorant about the origins of language and have to content ourselves with more or less plausible speculations. We do not even know for certain when language arose, but it seems likely that it goes back to the earliest history of man, perhaps half a million years. We have no direct evidence, but it seems probable that speech arose at the same time as tool making and the earliest …	If we accept that primitive man existed for a very long period of time without language, then we may assume that………..	Language is not necessary to man’s existence	Language developed with the developing culture of primitives.	Primitives existed in total isolation from one another.	Children brought about a need for language.	B
reading_comprehension	We are profoundly ignorant about the origins of language and have to content ourselves with more or less plausible speculations. We do not even know for certain when language arose, but it seems likely that it goes back to the earliest history of man, perhaps half a million years. We have no direct evidence, but it seems probable that speech arose at the same time as tool making and the earliest …	The implication of the author regarding the early elements of language is that……..	There were specific real steps followed to develop our language.	Care must be exercised when exhuming what we consider the roots of language	We owe a debt of gratitude to the chimpanzee contribution.	Adults created language in order to instruct their children.	B
reading_comprehension	We are profoundly ignorant about the origins of language and have to content ourselves with more or less plausible speculations. We do not even know for certain when language arose, but it seems likely that it goes back to the earliest history of man, perhaps half a million years. We have no direct evidence, but it seems probable that speech arose at the same time as tool making and the earliest …	The purpose of the discussion of the word, “Doll,” is intended to…….	Trace the evolution of a noun.	Support the fact that naming things is most important.	Indicate how adults teach language to children.	Show the evolution of many meanings for one word.	C
reading_comprehension	1) A newspaper reporter interviewed a farmer who won top prizes for his corn in the farmers’ festival year after year. In the interview, the reporter discovered that the farmer shared his seed corn with his neighbors . “How can you afford to share your best seed with your neighbors when they are entering corn in competition with yours each year?” the reporter asked. 2) “Why sir,” said the farmer,…	We can infer from the passage that the competition involved:	quality	means of production	quantity	use of pesticide	A
reading_comprehension	1) A newspaper reporter interviewed a farmer who won top prizes for his corn in the farmers’ festival year after year. In the interview, the reporter discovered that the farmer shared his seed corn with his neighbors . “How can you afford to share your best seed with your neighbors when they are entering corn in competition with yours each year?” the reporter asked. 2) “Why sir,” said the farmer,…	The views expressed in paragraph (3) are those of:	the farmer	the reporter	the writer	the neighbors	C
reading_comprehension	1) A newspaper reporter interviewed a farmer who won top prizes for his corn in the farmers’ festival year after year. In the interview, the reporter discovered that the farmer shared his seed corn with his neighbors . “How can you afford to share your best seed with your neighbors when they are entering corn in competition with yours each year?” the reporter asked. 2) “Why sir,” said the farmer,…	The farmer’s action exemplifies:	sharing	selfishness	individuality	independence	A
reading_comprehension	1) A newspaper reporter interviewed a farmer who won top prizes for his corn in the farmers’ festival year after year. In the interview, the reporter discovered that the farmer shared his seed corn with his neighbors . “How can you afford to share your best seed with your neighbors when they are entering corn in competition with yours each year?” the reporter asked. 2) “Why sir,” said the farmer,…	The best title for this passage is:	The Wisdom of a Reporter	The Recovery of Wisdom	The Power of Sharing	The Virtues of Competition	C
reading_comprehension	Prince Henry the Navigator Prince Henry the Navigator (1394-1460) was the son of King John I and Queen Philippa of Portugal. He was a leader in the early days of exploration. Although he was called Prince Henry the Navigator by the English people, Prince Henry never actually sailed on any of the voyages of discovery he sponsored. Instead, Prince Henry established a school for the study of the art…	The word exploration in the first paragraph means……	inventing new devices	discovering new places	sending some messages	buying new lands	B
reading_comprehension	The explosion of a star is an awesome event. The most violent of these cataclysms, which produce supernovae, probably destroys a star completely. Within our galaxy of roughly 100 billion stars the last super-nova was observed in 1604. Much smaller explosions, however, occur quite frequently, giving rise to what astronomers call novae and dwarf novae. On the order of 25 novae occur in our galaxy e…	The production of supernova………	occurs frequently	occurs 25 times in 1 year	occurred in 1946	occurred in 1604	D
reading_comprehension	Prince Henry the Navigator Prince Henry the Navigator (1394-1460) was the son of King John I and Queen Philippa of Portugal. He was a leader in the early days of exploration. Although he was called Prince Henry the Navigator by the English people, Prince Henry never actually sailed on any of the voyages of discovery he sponsored. Instead, Prince Henry established a school for the study of the art…	What was Prince Henry’s goal?	To make Portugal a super power	To develop business in Africa	To find a way to the spice trade	To send sailors out in the ocean	C
reading_comprehension	Prince Henry the Navigator Prince Henry the Navigator (1394-1460) was the son of King John I and Queen Philippa of Portugal. He was a leader in the early days of exploration. Although he was called Prince Henry the Navigator by the English people, Prince Henry never actually sailed on any of the voyages of discovery he sponsored. Instead, Prince Henry established a school for the study of the art…	Prince Henry’s school focused on……	drawing and fine arts	sailing and building ships	trading and transporting goods	military work and weapons	B
reading_comprehension	Prince Henry the Navigator Prince Henry the Navigator (1394-1460) was the son of King John I and Queen Philippa of Portugal. He was a leader in the early days of exploration. Although he was called Prince Henry the Navigator by the English people, Prince Henry never actually sailed on any of the voyages of discovery he sponsored. Instead, Prince Henry established a school for the study of the art…	Why were people scared to travel further out?	There were many sea hazards	There were pirates in the sea	The weather was stormy	There were huge waves	A
reading_comprehension	In 2009, the world’s most profitable car manufacturer, Porsche, has announced in a press release it will build a four-door car, to hit the roads in 2009. The luxury carmaker will invest $1.2 billion on the new vehicle. Porsche expects the new car, to be called the “Panamera”, to sell somewhere in the region of 20,000 models a year, which would make it the company’s best-selling vehicle. The Stutt…	In the last line of the passage, the word knack means……	A special offer to buy something	A new trend to prevail across the world	A special skill or ability to do something	A special gift to be bought for someone	C
reading_comprehension	In 2009, the world’s most profitable car manufacturer, Porsche, has announced in a press release it will build a four-door car, to hit the roads in 2009. The luxury carmaker will invest $1.2 billion on the new vehicle. Porsche expects the new car, to be called the “Panamera”, to sell somewhere in the region of 20,000 models a year, which would make it the company’s best-selling vehicle. The Stutt…	According to the passage, what makes the Panamera the right car?	It is so attractive regarding shape	It is a huge cat the carries more passengers	It is one of the most expensive cars	It has all aspects of a perfect sports cars	D
reading_comprehension	In 2009, the world’s most profitable car manufacturer, Porsche, has announced in a press release it will build a four-door car, to hit the roads in 2009. The luxury carmaker will invest $1.2 billion on the new vehicle. Porsche expects the new car, to be called the “Panamera”, to sell somewhere in the region of 20,000 models a year, which would make it the company’s best-selling vehicle. The Stutt…	In the first paragraph, the word rife means……	Widespread	Very attractive	So limited	Outstanding	A
reading_comprehension	In 2009, the world’s most profitable car manufacturer, Porsche, has announced in a press release it will build a four-door car, to hit the roads in 2009. The luxury carmaker will invest $1.2 billion on the new vehicle. Porsche expects the new car, to be called the “Panamera”, to sell somewhere in the region of 20,000 models a year, which would make it the company’s best-selling vehicle. The Stutt…	The pronoun (it) in the line: It meets high standards in every respect refers to……..	The Mercedes car	The Porsche 4-door sports car	The Maserati car	The Bentley car	B
reading_comprehension	In 2009, the world’s most profitable car manufacturer, Porsche, has announced in a press release it will build a four-door car, to hit the roads in 2009. The luxury carmaker will invest $1.2 billion on the new vehicle. Porsche expects the new car, to be called the “Panamera”, to sell somewhere in the region of 20,000 models a year, which would make it the company’s best-selling vehicle. The Stutt…	The car will compete against other luxury family oriented models. This statement means that…………	The Porsche will compete against other attractive cars	The Porsche will compete against other fast cars	The Porsche will compete against other dynamic cars	The Porsche will compete against other expensive cars	D
reading_comprehension	In 2009, the world’s most profitable car manufacturer, Porsche, has announced in a press release it will build a four-door car, to hit the roads in 2009. The luxury carmaker will invest $1.2 billion on the new vehicle. Porsche expects the new car, to be called the “Panamera”, to sell somewhere in the region of 20,000 models a year, which would make it the company’s best-selling vehicle. The Stutt…	Dr. Wendelin Wiedeking is……	The designer of the new Porsche car	The investor who founded the Porsche company	The chief executive officer of the Porsche company	The supervisor of the marketing plan of Porsche	C
reading_comprehension	Prince Henry the Navigator Prince Henry the Navigator (1394-1460) was the son of King John I and Queen Philippa of Portugal. He was a leader in the early days of exploration. Although he was called Prince Henry the Navigator by the English people, Prince Henry never actually sailed on any of the voyages of discovery he sponsored. Instead, Prince Henry established a school for the study of the art…	What invention helped sea captains sail further and faster?	The invention of a heavy ship	Inventing of large sails	Inventing a new light ship	The invention of mapmaking	C
reading_comprehension	In 2009, the world’s most profitable car manufacturer, Porsche, has announced in a press release it will build a four-door car, to hit the roads in 2009. The luxury carmaker will invest $1.2 billion on the new vehicle. Porsche expects the new car, to be called the “Panamera”, to sell somewhere in the region of 20,000 models a year, which would make it the company’s best-selling vehicle. The Stutt…	The word solely in the second paragraph means……	n collaboration with other manufacturers	Not involving other manufacturers	Smartly designed by the company	Including all aspects of a powerful car	B
reading_comprehension	In 2009, the world’s most profitable car manufacturer, Porsche, has announced in a press release it will build a four-door car, to hit the roads in 2009. The luxury carmaker will invest $1.2 billion on the new vehicle. Porsche expects the new car, to be called the “Panamera”, to sell somewhere in the region of 20,000 models a year, which would make it the company’s best-selling vehicle. The Stutt…	What makes the Porsche the bestselling car in the region?	It has a highquality fuel system	It is made by the world’s most profitable car manufacturer	The Porsche will lineup the Boxter and the Cayenne SUV	It is expected to sell 20,000 models a year	C
reading_comprehension	Prince Henry the Navigator Prince Henry the Navigator (1394-1460) was the son of King John I and Queen Philippa of Portugal. He was a leader in the early days of exploration. Although he was called Prince Henry the Navigator by the English people, Prince Henry never actually sailed on any of the voyages of discovery he sponsored. Instead, Prince Henry established a school for the study of the art…	Prince Henry sailed on the expeditions, the voyages that he paid for in the mid1400s helped in making Portugal……	A powerful country in sea navigation all over the word	The front of the race to find a sea route to the Indies	A strong military power in South America	The most important country for the spice trade	B
reading_comprehension	Prince Henry the Navigator Prince Henry the Navigator (1394-1460) was the son of King John I and Queen Philippa of Portugal. He was a leader in the early days of exploration. Although he was called Prince Henry the Navigator by the English people, Prince Henry never actually sailed on any of the voyages of discovery he sponsored. Instead, Prince Henry established a school for the study of the art…	Price Henry heightened the exploration of Africa throughout......	Building more ships	Setting out more ships at sea	Developing the spice trade	Discovering new lands	B
reading_comprehension	Prince Henry the Navigator Prince Henry the Navigator (1394-1460) was the son of King John I and Queen Philippa of Portugal. He was a leader in the early days of exploration. Although he was called Prince Henry the Navigator by the English people, Prince Henry never actually sailed on any of the voyages of discovery he sponsored. Instead, Prince Henry established a school for the study of the art…	How long did it take to reach the equator?	About twenty years	About fourteen years	More than a decade	More than a century	C
reading_comprehension	Prince Henry the Navigator Prince Henry the Navigator (1394-1460) was the son of King John I and Queen Philippa of Portugal. He was a leader in the early days of exploration. Although he was called Prince Henry the Navigator by the English people, Prince Henry never actually sailed on any of the voyages of discovery he sponsored. Instead, Prince Henry established a school for the study of the art…	What was the “Green Sea of Darkness”?	An area in North Africa	An area along the coast of Portugal	An area in South Africa	An area at the west coast of Africa	D
reading_comprehension	In 2009, the world’s most profitable car manufacturer, Porsche, has announced in a press release it will build a four-door car, to hit the roads in 2009. The luxury carmaker will invest $1.2 billion on the new vehicle. Porsche expects the new car, to be called the “Panamera”, to sell somewhere in the region of 20,000 models a year, which would make it the company’s best-selling vehicle. The Stutt…	In the first paragraph, the word delectable means……	Extremely attractive	Very economical	Extremely profitable	Wide-spread all over the world	A
sentence_completion		It is hard to imagine how things were before ……… were invented ; we certainly couldn’t ……… information as easily as we can now.	computers / get	televisions / print	clocks / obtain	cars / build	A
sentence_completion		Because of his inability to ______ other chimps, chimpanzee “E34” is no longer welcome in his tribe. He has been deemed ______.	fight with...an outlaw	relate to...an outcast	befriend...a favorite	help...a leader	B
sentence_completion		Because of my ______, Sara is now using the same floor cleaner that I use.	theory	disapproval	agreement	recommendation	D
sentence_completion		Before ______, airplanes were loaded with passengers and cargo. Then, they were filled with fuel.	arrival	descending	landing	departure	D
sentence_completion		Rather than focus on one specific group of people, some charities try to do work that benefits _____ of humanity	most	some	few	all	B
sentence_completion		Despite the existence of evidence showing that wolves are caring and social creatures, many people still _____ they are cruel and vicious animals	say	reject	deny	believe	D
sentence_completion		The ______ of meat in your refrigerator doesn’t necessarily indicate that you are______	presence...herbivorous	absence...vegetarian	amount...omnivorous	color...carnivorous	B
sentence_completion		Harold enjoyed singing in the boys’ choir so much that he wanted to do it ______	regularly	occasionally	rarely	seldom	A
sentence_completion		Using the scientific ______ of aerodynamics, scientists design space shuttles to withstand the dangers of orbit and re-entry	substances	rockets	fuel	theory	D
sentence_completion		One of the most ……… things in life is self-concept ; with a positive one , no ……… is too big to solve	awesome / obstacle	significant / harm	important / problem	crucial / imagination	C
sentence_completion		After ______, the captain announced that there would be turbulence ahead. Passengers were advised to ______ their seats.	landing...abandon	takeoff...leave	takeoff...remain in	arrival...stay in	C
sentence_completion		Tyrants demand that others do their wishes, while ______ take a softer approach, considering the individual interests of all others.	diplomats	dictators	socialists	fascists	A
sentence_completion		To Faisal’s dismay, his chances in the chess tournament ended suddenly with one move. His ______ was moving the queen instead of the rook	mistake	triumph	victory	attempt	A
sentence_completion		The warring tribes were weary of conflict, so both were eager to forge a peaceful ______	negotiation	victory	insurgency	resolution	D
sentence_completion		Fahd was ______ about his first diving competition. And, apparently this enthusiasm was ______; others began to feel the same way he did.	nervous...popular	excited...contagious	with drawn...high	agitated...underestimated	B
sentence_completion		Despite a marked increase in the number of voters registered, the most recent election numbers indicate ______ in voter turnout.	an increase	a discrepancy	a decline	an effect	B
sentence_completion		Because the test has been deemed inaccurate, the ____ we obtained are ____.	findings...valuable	figures...interesting	readings...undeniable	results...inconclusive	D
sentence_completion		In a democratic country, private individuals have the right to own property. On the other hand, under ______ leadership, private ownership is forbidden.	republican	socialist	communist	capitalist	C
sentence_completion		I don’t like carbonated _____. So, I often drink juice or water.	things	foods	beverages	materials	C
sentence_completion		Salem’s favorite ……… is traveling; he especially likes ……… countries that are new to him.	hobby / visiting	assignment / familiar	sport / rough	recreation / remembering	A
sentence_completion		After examining the bark, the dendrol- ogist decided that it was too difficult to ______ the tree’s genus without also examining its leaves.	understand	determine	see	derive	B
sentence_completion		When I was ………, I always thought my classes were very difficult and feared that when I got older my ……… would be impossible.	a child / movement	abroad / past	wiser / mission	younger / studies	D
sentence_completion		It is hard to imagine how things were before _________ were invented; we certainly couldn’t _________ information as easily as we can now.	computers /get	television / print	clocks / originate	cars / build	A
sentence_completion		Some recent studies _________ that, contrary to previous belief, some saturated fats really contain anti-aging _________.	show / benefits	prove / harms	assume / surge	propose / results	A
sentence_completion		Sudoku is the fastest growing puzzle in the world. The _________ started in Japan in the 1980s and until a few years ago nobody in Europe had ever _________ about it	government / talked	people / thought	practice / set	craze / heard	D
sentence_completion		Daily _________ improves a person’s physical condition. It helps oxygen circulate through your body and it makes your heart, and leg _________ stronger.	cooking / considerably	reading / become	running / muscles	rest / much	C
sentence_completion		Impressionism is an art _________ that developed in France in the late 19th century. Young artists used new techniques to _________ outdoor scenes.	movement / paint	lesson / learn	focus / describe	supply / create	A
sentence_completion		My town is quite small so there is no big ………and there is only one football field where young people can get………and have a game.	store / through	shop / over	mall / together	market / around	C
sentence_completion		In many countries ……… is compulsory only until the age of sixteen; and after that students can leave and look for a ……… if they want.	earning / company	education / job	training / work	studying / business	B
sentence_completion		I can’t imagine a more………way to spend a summer holiday than in a ……… hotel just next to the sea.	relaxing / comfortable	tanning / peaceful	calming / costly	welcoming / beautiful	A
sentence_completion		Khalid is ……… now and has three children ; his oldest ……… is in high school	divorced / nephew	married / child	single / cousin	engaged / brother	B
sentence_completion		the past people ……… to prepare all of their meals from fresh ingredients, but now fast food and ………meals are becoming increasingly popular.	started / boxed	had / cooked	needed / next	used / ready	D
sentence_completion		One good thing about studying in small………is that the teacher is able to give each ……… a lot of personal attention and that’s something I find very rewarding.	rooms / individual	groups / man	cities / person	classes / student	D
sentence_completion		The archeological information gathered from the new excavation was ______; it corroborated many old theories that had been previously held in question, and discounted those which had been accepted as true.	illuminating	exciting	predictable	infuriating	A
sentence_completion		Always expect to………at least one error when you proofread your own statistics. If you do not, you are probably making the same………twice.	make / point	detect / remark	find / mistake	skip / statement	C
sentence_completion		You can safely………in front of the car you are………when you see its headlights in your inside rearview mirror.	cut back / passing	dodge around / paralleling	slide by / preceding	pull over / chasing	A
sentence_completion		In my opinion, an educational………that does not teach young people to………for themselves is a failure.	frame / learn	way / work	method / inspire	system / think	D
sentence_completion		Teachers need to………more to their students and understand that ……… games can be very educational.	adapt / computer	adore / playing	learn / racing	listen / television	A
sentence_completion		Before the first English………were published, there was little agreement on spelling, so the same words might be spelled in three or four ………ways, even by the same author!	dictionaries / different	magazines / strange	lexicons / unusual	books /other	A
sentence_completion		In some developing ………there are people who spend sixty, seventy, or even eighty percent of their………on buying food for their families.	companies / bills	countries / salaries	schools / fees	states / payments	B
sentence_completion		Nayef has decided that he is………to study science at university next year, so he’s been preparing really hard for his………school exams.	going / final	trying / important	willing / big	wanting / difficult	A
sentence_completion		The expedition was fraught with ______; it rained every day, someone broke their ankle, and sickness plagued the crew from day one	commotion	misfortune	apprehension	action	B
sentence_completion		In ___ tropical waterways, there are sometimes hundreds of species of fish in search of precious sustenance. This being the case, the ___ resources can be intense.	teeming...garnering of	large...explosion of	crowded... observation of	forsaken... competition for	A
sentence_completion		Visitors are given tours of the historic ______ daily. It is no longer used as a residence, though it boasts a grand total of 38 bedrooms!	district	mansion	waterway	village	B
sentence_completion		Dania generally preferred spicy foods, but during her pregnancy she preferred more ______ food.	mild	tasty	healthy	fine	C
sentence_completion		Mansour had heard that a single word ______ may have multiple different meanings. Although, at the moment, he could not think of any examples.	never	sometimes	seldom	rarely	B
sentence_completion		Considering the fact that she uses a prosthetic leg, John’s victory in the foot race was ______ amazing.	kind of	truly	slightly	little	B
sentence_completion		The sun has risen every day of my life. I assume that it will ______ so in the future.	typically do	fail to do	stop doing	continue doing	D
sentence_completion		______, she closed the car door. She was moving away and would not see her friends for a long time.	Sadly	Hurriedly	Lazily	Quietly	A
sentence_completion		Fares ______ scored below average on tests and projects. He was quite surprised to see ______ test grade.	frequently... a despicable	seldom...a failing	often...a poor	usually... an outstanding	D
sentence_completion		The audience at the dance performance was not_____. Dancers were repeatedly _____ and the show had to end early	friendly...harassed	happy...applauded	supportive...ostracized	pensive...undone	A
sentence_completion		Hank’s basketball team never played against teams from other states, most of their games were played against _____ teams.	poor	exceptional	national	local	D
sentence_completion		There was a questionable ______ coming out of the restaurant. Consequently, we decided to ______ elsewhere.	individual...go	sound...run	person...congregate	odor...dine	D
sentence_completion		Sarah hardly even noticed when someone made a negative comment about her. Her sister, however, was more ______	sensitive	sociable	disinterested	grateful	A
sentence_completion		Though they may not always agree with the politicians in power, living in a democratic country is a ______; people in other parts of the world don’t enjoy similar ______.	burden...expectations	right...oppressors	privilege...liberties	boon...dangers	C
sentence_completion		The board was amazed to see such an outstanding research by a mere _______.	undergraduate student	prominent doctor	great scientist	famous businessman	A
sentence_completion		In the Middle Ages, returning prisoners in exchange for money became common instead of putting them to death. Though the act was humane, the primary reasons behind it were ________ rather than ________ .	humanitarian, economic	economic, humanitarian	customs, humanitarian	customs, economic	C
sentence_completion		The principal asked the teachers to discover and _________ each student’s _________ talents.	suppress, unrecognized	develop, intrinsic	redirect, spacious	belittle, dormant	B
sentence_completion		Instead of a long line, I have managed to ______ the tickets.	manipulate	recognize	protect	procure	D
sentence_completion		The employee’s ________ of money from the public funds was discovered by the auditor.	posting	trial balance	embezzlement	casting	C
sentence_completion		I can __________ for his honesty and ability to work hard.	bet	promise	vouch	vow	C
sentence_completion		A Job in this hectic department __________ a lot of hard work.	entails	proceeds	prevents	curtails	A
sentence_completion		I cannot concentrate, here is too much __________	detraction	distraction	people	contraction	B
sentence_completion		This account is exempted from __________ charges.	bevy	levy	interest	profit	B
sentence_completion		Expert chefs often ______ techniques and ingredients from all over the world to ______ new recipes.	use...revise	combine...create	infuse...copy	contemplate...follow	B
sentence_completion		In order to ______ themselves as a respectable competitor in the retail sales market, they were willing to incur substantial initial losses.	accept	install	build	establish	D
sentence_completion		The hiker had only a few ounces of water left in his canteen. He ______ that he might ______ if he did not find clean drinking water soon.	realized...flourish	worried...starve	noticed...die	feared...perish	D
sentence_completion		The maid polished the cloudy window until it became ______ once more.	blemished	smudged	blurry	transparent	D
sentence_completion		The quarterback fell and broke his ankle. _____ around the injury quickly caused the ankle to look very bruised and swollen.	Inflammation	Bandages	Discoloration	Trauma	A
sentence_completion		Before, Salma’s diet had consisted primarily of imported foods. However, lately she has begun to enjoy more ______ cuisine	rancid	local	foreign	hard	B
sentence_completion		All of the monkeys were feeling ______, so it was ______ for the juvenile male to excite his peers.	happy...hard	down...simple	energetic...easy	anxious...difficult	C
sentence_completion		My dog gave me a ______ look. I think he was the one who ate my sandwich!	kind	angry	mean	guilty	D
sentence_completion		Although Faisal most often wears casual clothes, he is wearing ______ suit to the wedding.	an old	a formal	an ugly	a proud	B
sentence_completion		We cannot predict whether he will go on a picnic or not. He is so __________ .	deleterious	offensive	feckless	capricious	D
sentence_completion		It was a common ______ that Jupiter was a star until Galileo, a famous as- tronomer, ______ Jupiter’s moons.	belief... explored	misconception... discovered	prediction... unearthed	impression... orbited	B
sentence_completion		Because of falling revenues and in- creasing costs, executives were ______ that the company might not survive the financial crisis.	confident	hopeful	decisive	concerned	D
sentence_completion		Selling food can be difficult. You have to find a ______ before it ______	freezer...is eaten	cook...sells	market...cooks	drink...is finished	C
sentence_completion		My friend and I ______ our money, but the ______ was not enough to buy the bike.	lost...sum	spent...price	combined...total	added...result	C
sentence_completion		If the ruler of a country is ______, then he is a king. If the ruler of a country is female, then she is a ______.	a guy...secretary	male...queen	a thief...horse	a boy...boat	B
sentence_completion		The hang glider soared through the clouds and up among the mountainous peaks, while below in the ______ people looked up in wonder.	ocean	valley	lagoon	beach	B
sentence_completion		The red team’s ______ was too good. ______ on the blue team could not keep them from scoring.	mascot...players	goalie...offenders	defense...guards	offense...defenders	D
sentence_completion		There was a ______ among the ranks, but the ______ soldiers remained unaware.	buffoon...laughing	traitor...loyal	killer...dying	general...obedient	C
sentence_completion		Stanley ate well, exercised, and had very few bad habits. Chewing his fingernails was his only ______.	reward	vice	hobby	pastime	B
sentence_completion		Mary is an independent and innovative thinker who has come up with countless great inventions in the past. Therefore, it is best to grant her a good deal of ______ with regard to the direction of her research.	oversight	restriction	interest	autonomy	C
sentence_completion		Construction ______ were using ______ to climb up and fix the roof.	trucks...stairs	workers...ladders	men...trees	cats...hills	B
sentence_completion		Unlike the ______ skin of the manta ray, shark skin is more textured and ______	slick...rough	tough...smooth	transparent...oily	scaly...bumpy	B
sentence_completion		Despite her parents’ best efforts at making her ______, Molly felt very ______ at her party.	sociable...old	comfortable...shy	humorous...silly	helpful...generous	B
sentence_completion		The ______ painting looked remarkably like the original.	ancient	messy	phony	genuine	C
sentence_completion		I wasn’t sure if my diamond was real, but it was! I took it to a jeweler, who confirmed that it was ______.	genuine	fake	worthless	nice	A
sentence_completion		Despite being ______, Lina acted ______ when confronted by with the dangerous bear.	tired...talkative	lost...found	arrogant...courageous	afraid...bravely	D
sentence_completion		The ______ shopkeeper ______ us for our purchases	generous...thanked	honest...helped	greedy...overcharged	unusual...billed	C
sentence_completion		My ______ attempt to lift the boulder was ________; I couldn’t even move it	valiant...serious	good...great	ridiculous...brave	feeble...unsuccessful	D
sentence_completion		Although we made payments each week, the loan took a very long time to ______ due to a high rate of ______.	default...principal	finance...funding	repay...interest	assume...return	C
sentence_completion		In order to ______ current stock market trends, experts gather an abundance of data and interpret it in multiple different ways.	reveal	organize	invest	analyze	D
sentence_completion		After several days without food, the hiker was famished and exhausted. After stumbling upon a bush full of ripe blackberries, he was ______ to devour them.	eager	reluctant	disappointed	careful	A
sentence_completion		The novel experiment was intended to _____ students in one of the finer points of chemistry. _____, due to a lack of enthusiasm, it was largely unsuccessful.	educate...However	inform...Even though	instruct...And	illuminate...But	A
sentence_completion		The irascible dinner guests were so dirty that they stained the white tablecloth when they touched it. When the waitress offered them soap, they regarded her with ______	disdain	gratitude	alarm	intensity	A
sentence_completion		Detective Harris is very ______; he conducts his investigations with utmost _______.	intelligent...idiocy	relaxed...intensity	experienced...novelty	careful...confirmation	C
sentence_completion		During cellular ______, genetic material is ______ at an astounding rate.	formation...dissolved	breakdown...constructed	division...replicated	composition...decomposed	C
sentence_completion		The actors were exhausted after multiple performances of the ______ play. No matter how hard they tried to make the show come to life, their audiences continually ______ applause.	terrible...delivered	wonderful...refused	amazing...denied	forgettable...withheld	C
sentence_completion		In order to ______ the healthy exchange of ideas, organizers of the symposium ______ the meeting of many great minds.	encourage...facilitated	impart...scheduled	cajole...attended	stifle...participated in	A
sentence_completion		In an attempt to ______ more parts in less time, manufacturing processes on assembly lines are frequently updated.	save	maintain	repair	make	B
sentence_completion		Because a few of the measurements he made were incorrect, the architect needed to ______ his original plan.	discard	redo	revise	remove	C
sentence_completion		Though the two fingerprints were quite ______, they were not an exact match, so no identification could be made.	Perfect	Identical	Smudged	Similar	D
sentence_completion		______ the traditional windmill design - spokes rotating round a central point - is a very old machine, it is successfully used in many modern applications.	However	Although	Given that	Therefore	C
sentence_completion		Gazing up at the nearly _____ constellations, we _____ the vastness of the universe.	countless... discredited	gargantuan...proved	glowing...doubted	innumerable... contemplated	D
sentence_completion		Ancient cave carvings of humans using hammers ______ the theory that our ancestors were using tools many thousands of years ago.	predicts	proves	supports	makes	B
sentence_completion		Despite their efforts to ______ the incident, none of the onlookers had any useful information to give to the police.	recall	forget	ignore	investigate	A
sentence_completion		When fallen trees and vegetation ______, they provide sustenance for other plants and animals.	deregulate	differentiate	disintegrate	decompose	D
sentence_completion		Diagnosing and repairing airplanes ______ knowledge of general science as well as experience working with specific planes.	promotes	involves	anticipates	requires	D
sentence_completion		Although the president’s advisors often disagreed with him, they rarely _____ his decisions.	corroborated	supported	criticized	analyzed	C
sentence_completion		When speeding fines were _____, many motorists decided to _____ their driving habits.	instituted...keep	common...maintain	reduced...defend	increased...alter	D
sentence_completion		When police see motorists stranded on the road, they often stop to ____ them.	ticket	incarcerate	repair	assist	D
sentence_completion		In ancient times many people____ large territories. However, in modern times, most people settle in a single location	farmed	stayed	wandered	abandoned	C
sentence_completion		I don’t have a lot of energy these days. After a quick _____, I am quite _____	journey...exhausted	taste...full	stroll...fatigued	move...fussy	C
sentence_completion		Though my colleagues were in favor of ending our research, I wanted to _____ it.	abandon	pursue	delay	investigate	B
sentence_completion		The play was completely written. The director had the stage and scenery ready, but she hadn’t chosen the leading actor yet; he was yet to be _____.	cast	made	decided	created	A
sentence_completion		The ____ started today for a lost hiker in the state park. I hope they are able to _____ him!	search...rescue	hunt...locate	party...celebrate	funeral...find	A
sentence_completion		The instructions said we should ____ the pie while it bakes in the oven. When the top is brown, we should _____ it.	see...enjoy	watch...cut	monitor...remove	check...cool	C
sentence_completion		The haunted house was so ______ and scary, it made me question my own ______.	disorientating...reality	interesting...friends	confusing...family	hilarious...motives	A
sentence_completion		Peter thought he had finished his fight with lung cancer, but unfortunately the ______ had already spread to other parts of his body.	cure	disease	injury	medicine	B
sentence_completion		Because they need to see _____ animals from far away, hawks have _____ eyesight.	gigantic...sharp	native...clear	miniscule...keen	large...cloudy	C
sentence_completion		The students were ______ to the dean who selected them for classes overseas, so they readily ______ the offer.	thankful...rejected	grateful...accepted	pleased...considered	hungry...refused	B
sentence_completion		Han was told by a classmate that he was not good at anything. He found the insult rude and ______.	unhealthy	offensive	erratic	forgivable	B
sentence_completion		It was uncommonly ______ in the crowded train station. Despite the need to get where they were going, travelers remained surprisingly ______	hectic...pushy	tranquil...chaotic	busy...active	quiet...calm	D
sentence_completion		She knew the medicine would taste terrible. ________, in order to be cured, she had to take it.	Never	Since	Although	However	D
sentence_completion		______ the fox is usually able to withstand heavy winters, it ______ falls victim to famine and exhaustion.	Afterwards...often	Moreover...normally	Even though...sometimes	If...never	C
sentence_completion		After adhering to a low-fat diet for what seemed to be eons, the man had _____ to consume a cheeseburger.	a right	an excuse	the urge	the opportunity	B
sentence_completion		In order to _____ the class system of their kingdom, wealthy landowners usually _____ others within their own social group.	investigating... declined	exploring... debated	considering... refused	weighing... decided	D
sentence_completion		Chocolate has always been one of my favorite foods. So, it was difficult for me to ______ another brownie.	locate	savor	resist	relish	A
sentence_completion		In order to _____ the class system of their kingdom, wealthy landowners usually _____ others within their own social group.	dissolve... wedded	strengthen... disrespected	solidify...denounced	preserve...married	C
sentence_completion		Members of the social club were always polite, and they were careful not to ______ others.	offend	disgust	incite	compliment	B
sentence_completion		The soldiers in troop 32V were well trained. They worked as a cohesive unit and ______ their commander.	questioned	challenged	obeyed	degraded	A
sentence_completion		Susan is ______ on getting the highest grades. She always studies hard.	tangible	interested	sympathetic	keen	D
sentence_completion		Talal is ______ fame and money. He pursues research just as an amateur scientist.	indifferent to	enamored of	running for	struggling for	A
sentence_completion		The athlete tried to____ the movements of his coach, exactly copying every	plagiarize	interpret	mimic	possess	C
sentence_completion		Sara is ____ peanuts: the smallest taste of peanut butter can stop her breathing and put her in the hospital.	enamored of	allergic to	intrigued by	interested in	B
sentence_completion		Apart from the one small river running through it, the desert is entirely ______.	arid	humid	remote	temperate	A
sentence_completion		The other children did not want Alexander to play with them, so they ______ him from their game	excluded	exhibited	exposed	examined	A
sentence_completion		Though the accident damaged the car pretty severely, mechanics were able to _____ it and make it almost good as new.	destroy	build	salvage	hinder	C
sentence_completion		I have always preferred ____ areas to ____ ones, because I really like the countryside.	city … downtown	rural … urban	attractive … beautiful	quiet … tranquil	B
sentence_completion		Although it’s not remotely frightening in the daylight, the estate takes on ____ quality at night.	an eerie	a marvelous	a jovial	an optimistic	A
sentence_completion		The much-hated bill sparked off a wave of public _______which could not be ______by the concessions the British announced.	enthusiasm… dampened	discontent… abated	curiosity… complemented	adoration… channelized	B
sentence_completion		Herbs have _______qualities and in many clinical trials, doctor have saved countless lives by using raw herbal leaves on serious wounds	remedial	flavoring	inferior	doubtful	A
sentence_completion		When a person is described as ______, it might be best to stay away from him or her.	eccentric	acceptable	hostile	average	C
sentence_completion		Salem’s employees were quite ______: they learned quickly and were able to do most of the tasks he ______.	decisive...wanted	able...listed	humble...assigned	capable...requested	D
sentence_completion		There were many cars in the theater parking lot. When Mohammed found an available parking spot, he felt ______.	vulnerable	ecstatic	compassionate	uncommon	B
sentence_completion		Mansour was a very good student who typically made good grades; it was ______ for him to fail a test.	predicable	anticipated	senseless	unusual	D
sentence_completion		It is _____ for planets to orbit in a nearly circular pattern; ovular orbits are fairly uncommon.	simple	rare	typical	unfortunate	C
sentence_completion		Salem first arranged the anthology in _____ order based on when the writers published each piece, but he later switched to _____ ordering system based on the spelling of the authors’ names.	reverse … a straightforward	random … an orderly	mathematical … a geometric	chronological … an alphabetical	D
