# Supplementary material for: A bilingual benchmark for evaluating large language models
Source: PeerJ Comput Sci. 2024 Feb 29;10:e1893. doi: 10.7717/peerj-cs.1893 (PMC10909174; doi:10.7717/peerj-cs.1893)
Supplement: Supplemental Information 2 — Each row contains an Arabic GAT question. The data has eight columns: (1) question_type: refers to the type of question as explained in the paper. (2) Passage: includes the supplamanrety passage if the question is of type “reading_comprehension” otherwise it will be empty. (3) Question: contains the text of the question. (4) A, B, C, and D: four columns that refer to the four choices of the questions. (5) correct: the correct choice for the question (one of A, B, C, or D). [file peerj-cs-10-1893-s002.csv]

question_type	Passage	Question	A	B	C	D	correct
analogy		ورد : عطر	صوف : رداء	قمح : سنبلة	باب: خشب	صيدلية : دواء	A
analogy		أسلوب : تنميق	حديقة : تنسيق	منارة : مسجد	تذكرة : سفر	نجار : منجرة	A
analogy		بعوض : مستنقع	حيوانات : حظيرة	تعليم : مدرسة	زكاة : مال	أربعاء : يوم	A
analogy		صيف : خريف	شمال : شرق	عاصمة : دولة	عقاب : مذنب	مطر : سحاب	A
analogy		قناة : مذيع	ورشة : ميكانيكي	نجار : منجرة	قلم : كاتب	صحيفة : إصدار	A
analogy		ساعة : وقت	إبرة : خيط	مقياس : متر	ميزان : ثقل	عين: نظارة	C
analogy		صدق : حقيقة	غني : كرم	حب : نفس	خوف : احجام	ثقل : جرام	C
analogy		بصمات : أدلة	جريمة : شرطي	هاتف : فاكس	عرض : طول	هاتف: أجهزة	D
analogy		واٍه : ضعيف	عرض : طول	وزن : ثقل	يضحك : يبكي	ركض : جري	D
analogy		إقليم : قارة	بحر : محيط	هاتف : فاكسي	عرض : طول	أجهزة : هاتف	A
analogy		شجرة : ورقة	فاكهة : عصير	غلاف : كتاب	قبيلة : فرد	باب : منزل	C
analogy		وقت : تنظيم	مال : تدبير	متفوق : تكريم	تجربة : عمل	قاض : حكم	A
analogy		ثلج: ماء	ثور: شاه	مفتاح: حديد	نبات: شاي	اسفنج: قطن	B
analogy		مكواة : ثياب	سكين : لحم	مسمار : خشب	محراث : حقل	معلقة : مطبخ	C
analogy		تنحنح : مشى	تسكع: لعب	يتكلم: يثرثر	تهجى : قرأ	يتمتم : يسمع	C
analogy		عين : جفن	إصبع : ظفر	فم: شفه	سماعة: أذن	قلب : رئة	B
analogy		مسطرة: مهندس	بائع : سلعة	كتاب : طالب	مدرس : مدرسة	طبيب : مستشفى	B
analogy		رمضان : شوال	الظهر: المغرب	روضة : ابتدائي	جرس: مدرسة	غيب: شهادة	B
analogy		بنك: نقود	مستشفى : مرضى	مسجد : مصابيح	مكتبة : رفوف	ملعب : كرسي	A
analogy		غرفة: بيت	عين: رأس	قصر: قلعة	جيش : حرب	عين: جفن	A
analogy		ذوق: حواس	شمس: مجرة	وقود: سيارة	شحن: بطارية	سفينة: بحر	A
analogy		شجر : سدر	طيور : نسر	كوخ : قصر	بناية : ترميم	جندي : جيش	A
analogy		بيت: حائط	معصم :سوار	جسم : عقل	سيف :غمد	عش : طائر	B
analogy		دعج : عين	فظاظة : كلام	فلج: أسنان	سماجة: طبع	وهم: خوف	B
analogy		معول: هدم	محراث: سقاية	أكل: ملعقة	منجل: حصاد	سيارة: محرك	C
analogy		حبر : محبرة	طعام : قدر	سيارة : بنزين	نقود: بنك	ملعب : كراسي	A
analogy		موز : فواكه	شعر : أدب	طماطم : فاكهة	مشي : الهوينا	فصل : مدرسة	A
analogy		شفتان : فم	شعر : رأس	جفن : عين	سيف : غمد	ملعب : كراسي	B
analogy		شجرة : مزرعة	ثمر : سوق	ورقة : غصن	بئر : دلو	شاعر : قصيدة	B
analogy		وقت : تنظيم	مال : تدبير	متفوق: تكريم	موجبة : سالبة	ظاهر : واضح	A
analogy		بندقية : رصاصة	واحة : نخلة	جامعة : مستشفى	سيارة : طائرة	علم : جهل	A
analogy		جندي: حراسة	طبيب: مناعة	كاتب: مكتبة	بائع: سلعة	عامل: نظافة	D
analogy		خيار: كوسة	برتقال: جزر	فستق: بندق	حبوب: قمح	بودر: دقيق	B
analogy		شجرة: ظل	رقم: صفحة	سور: حديقة	اطالر: سيارة	لفظ: معني	D
analogy		دواء: مريض	طيانة: مبني	ضحك: سعادة	محطة: وقود	شركة: ادارة	A
analogy		العشاء: الليل	الدعاء: الظهير	البركه: البكور	الافطار: السحور	النعاس: النوم	B
analogy		تردد: فشل	طاقه: وميض	ذوبان: سائل	تدريب: لياقه	صعود: وصول	C
analogy		صلاه: مسجد	ملح: طعام	ماء: بئر	سفر: غربه	حساب: اعداد	B
analogy		مدينة: حارة	منطقه: محافظه	ضاحية: هجره	محطه: استراحه	بلد: اقليم	A
analogy		ثاني: اثنين	سادس: سبعه	اول: ثلاثه	رابع: خمسه	ثالث: ثلاثه	D
analogy		نحل: لسع	فهد: سبع	افعى: نهش	ريش: دجاجه	حليب: ماعز	B
analogy		ناقه: عير	نعجه: مرعي	طيور:صقر	جراده: سرب	وادي: هضاب	C
analogy		قراءه: تدبر	صيام: زكاه	فريضه: تنفل	تكفير: سلام	صلاه: خشوع	D
analogy		نطفه: علقه	شباب: مراهقه	زواج : افراح	مضغه: جنين	رضيع : حمل	C
analogy		ادم: طين	ساقيه: ماء	سياره: اطار	حديقه: ظل	عصفور: بيضه	D
analogy		قراءه: ثقافه	غذاء: رياضه	جري: مشي	مسابقه: نشاط	اعلام: اخبار	C
analogy		سعه: بسطه	ضخامه: هزال	نحافة: نحول	صيام: افطار	قوه: رياضه	B
analogy		لبن: انعام	عسل: نحل	رطب: تمر	زبده: سمنه	فاكهه: خيار	A
analogy		غضنفر: عرين	نمله: مسكن	قرد:حديقه	حجله: سرب	مدينه: جده	A
analogy		منشار: قطع	منقار: ريش	مخلب: تمزيق	ارجل: جناح	خشب: حطب	B
analogy		اكمال: نقصان	اخفاق: انجاز	اعمال: صالحه	جنه: رياض	اشجار: نخيل	A
analogy		كوخ: قصر	رياض: جنان	حدائق: احواض	ريشه: قلم	ارنب: اسد	D
analogy		غنى: فقر	كرم: جود	مرض: ألم	بيع: هبة	ربح: خسارة	D
analogy		أسد: شبل	خروف: كبش	حيوان: جمل	دجاجة: كتكوت	نسر: صقر	C
analogy		حارس : مرمى	قصة : رواية	دائرة: شمس	عاجل : آجل	ذكي : ساذج	A
analogy		قائد: حنكة	مدير: قيادة	قاضي: محكمة	مهندس: مشروع	إمام: محراب	A
analogy		جهل : علم	واحد : اثنان	ابن : أب	نصر: قوة	حصاد : زراعة	D
analogy		أسد : قوة	كلب : حراسة	صقر : رؤية	جمل : عطش	سلحفاة : حكمة	B
analogy		مذياع : صوت	سحاب : برق	ضوء : شمس	صورة : تلفاز	قلب : ضخ	A
analogy		ربح : تجارة	سعي : وصول	رأس : جسد	نقود : صرافة	ثمر: زراعة	D
analogy		ممرض : طبيب	مدرب : فريق	مذيع : مخرج	صدى : صوت	مؤلف : كتاب	B
analogy		قدم : حذاء	رأس : قبعة	نظارة: عين	أذن : سمع	رأس : شعر	A
analogy		صيف: حرارة	ذو الحجة: الحج	عيد: شوال	كهرباء: مصباح	قدم: أصابع	A
analogy		شجرة: لحاء	أنسان: جلد	صورة: إطار	وجه: حجاب	ياقة: عنق	A
analogy		كساد: تجارة	دين: حاجز	صالح: أعمال	ربح: خسارة	بيع: شراء	B
analogy		غش: أمانة	خداع : عداوة	جد: هزل	صدق: نزاهة	أجداث : قبور	B
analogy		محراب: مسجد	دعاء: أكار	اصبع: يد	مصلى: جامع	قائمة: طعام	B
analogy		جندي: ضابط	يرقة: حشرة	بائع: مشتري	زار: رداء	فتاة: شاب	A
analogy		فقر: إملاق	قلب: روح	ذل: خنوع	رجل : شيخ	ذهاب: إياب	B
analogy		طائر : سرب	جندي : سرية	قعد: جلس	نار: ضوء	نفر: عمال	A
analogy		سنجاب : قوارض	غوريال : قرود	نسر : طيور	ثعبان: حية	حشرات : نمل	A
analogy		صفحات : كتاب	سلسلة : حلقات	بحر: أمواج	ريش: طائر	جملة: كلمات	C
analogy		غاية: وسيلة	خريطة: أطلس	رسم: بناء	إدارة : تخطيط	هدف : مأرب	C
analogy		كدر: صفاء	صحو: غائم	ماء: طين	نقاء: صفاء	نظيف: طاهر	A
analogy		عقد: درر	معصم: سوار	دقيقة: ساعة	مسبحة: خرز	خيط: إبرة	C
analogy		اجتماع : تفرقة	كريم : بخيل	قصير : طويل	دلو : ماء	أسود : أبيض	A
analogy		أصنام : أوثان	دروب : طرق	ماء: آبار	رماح: سيوف	جار: رفيق	A
analogy		ملعقة : قدر	دلو : بئر	شوكة: طعام	ملعقة: حساء	سنبلة: قمح	A
analogy		نافذة : زجاج	كرسي : خشب	حبر : قلم	نور: مصباح	كعبة: كساء	A
analogy		عصير : برتقال	سبيكة: ذهب	خشب : نجارة	فضة: سكين	صلب : حجارة	A
analogy		جو: غبار	ثمر: تفاح	جلد : برص	شجرة: بذرة	سماد: عشب	B
analogy		قفل: مفتاح	سلسلة: حديد	كتابة: علم	مسألة: تفكير	طالب : معلم	C
analogy		خطأ: اعتذار	ذنب: توبة	عين: رأس	سجن: عقوبة	أمن : سلانة	A
analogy		إدارة: تخطيط	كتابة: تنسيق	تقويم: تدريب	سعادة: سرور	انتباه: قيادة	A
analogy		برك: جلس	وقع : سجد	ناشد : سأل	هزم : هرم	سقط : ارتفع	B
analogy		كربة : فرج	مصيبة : حزن	شر: خير	ليل : ظلم	كلام : حديث	B
analogy		خطبة: حماس	ذكر: طمأنينة	أباد: أزال	هدم : بناء	حلم: رعونة	A
analogy		رواية: فيلم	حق: باطل	حليب: جبن	خاتم: ذهب	مخرج: ممثل	B
analogy		حاسب: أجهزة	انكسار: تسرب	حديد: معادن	نعل: تلميع	اجتهاد : نجاح	B
analogy		جملة: كلمات	عيون: ناعسة	مشاهد: مسرحية	طبيعة: أحاسيس	لوحة: ألوان	D
analogy		فخار: طين	شجرة: بذرة	تفاح: ثمر	سماد: أعشاب	صغار: عش	A
analogy		نعمة : نقمة	يقظة : رقاد	خوف: فزع	أباد: أزال	صبر: شكر	A
analogy		صحفي: صحيفة	قاض: قضية	المال: بنك	موظف: شركة	ساحة : حكم	C
analogy		وبر : ناقة	ريش : حمام	لباد : بغل	شعر : خروف	سرج : خيل	A
analogy		نمر: ضبع	سيف : مهند	برتقال : موز	أسد : شبل	ليث : عرين	B
analogy		جريدة : مقال	مؤلف: قصة	كتاب: خطاب	موظف: شركة	كلمة: حرف	D
analogy		ابتسامة: ضحكة	محيط: بحر	أكل: ذوق	بحر: خليج	قرية: مدينة	D
analogy		مدينة : دولة	حبر: قلم	عمود : غرفة	يوم: شهر	صوت: مذياع	C
analogy		نطفة: علقة	طالب: موظف	زوج : زوجة	رجل : إمرأة	جنين : أم	A
analogy		إطلاقا : دائما	حسن : قبح	جمال: نظافة	سعادة : أنس	لمعان : بريق	A
analogy		تبضع: بقالة	ملعقة: صحن	دراسة: فصل	صالة:إسلام	ألم: مرض	B
analogy		مزلاج: باب	قلم: حبر	منارة: مسجد	بيت: قفل	ابريق: شاي	B
analogy		بعوض: مستنقع	حيوانات: حظيرة	تعليم: مدرسة	طلاب : فصل	مزرعة : ثمار	A
analogy		عاشوراء: محرم	مجرة : كون	نهار : عمل	مطر : برد	ذبول : خريف	D
analogy		نزاهة: فساد	تشغيل:انطالق	حقيقة : خيال	أخبار: مفزعة	رفاهية : ارتياح	B
analogy		ساعة : دقيقة	خاتم: ذهب	وجه: خال	وطن: دولة	العب: نادي	B
analogy		حصان: حدوة	إنسان: نعل	بعير: ظلف	سيارة : عجلة	جسر : أعمدة	A
analogy		خطاط: قلم	ملاكم: قفاز	ميت: شهرة	مركز: نفوذ	أهداف: تحقيق	A
analogy		سحيق: عميق	قاع: بحر	قائم: عائم	عليل: كليل	صعود: هبوط	C
analogy		ممرض: مشفى	مضيف: طائرة	مال: مصرف	صداع: رأس	عادم: محرك	A
analogy		عثرة: زلة	هفوة: سقطة	أكل : ملعقة	محراث: سقاية	سيارة: محرك	A
analogy		عقد: عام	شعاع: شمس	مرض: جرثومة	قلم: حبر	مجرة: كوكب	D
analogy		عطس: حمد	ذنب: استغبار	تبذير: كمال	قلم: كتاب	مصباح: ضوء	A
analogy		خروف: صوف	حمام: ريش	لباد: بغل	وبر : ناقة	سرج: خيل	A
analogy		أفل: غاب	أبان: أفصح	رأفة: عطف	أمن: استقرار	اقتراض: دين	A
analogy		مجرة: فضاء	نجم: ليل	جزيرة: محيط	الأرض: سماء	سهول: وادي	B
analogy		ساعة: وقت	صوم: جوع	تنبه: الحظ	إضاءة: مصباح	لعبة: تسلية	D
analogy		جدار: غرفة	بيت: دار	كتاب : حقيبة	كراسة : قلم	إصبع: يد	D
analogy		كلب: وفاء	غزال: جمال	سمكة: غدر	عسل: نحل	جمل: صحراء	A
analogy		كبريت: نار	سرعة: حادث	ضوء: قمر	طوفان: بحر	ساعة: عقارب	A
analogy		ابتسامة: ضحكة	أكل: ذوق	قرية: مدينة	بحر: خليج	وثب: قفز	B
contextual_error		*أهمل* العامل *صنعته* و*تفوق* على *أقرانه*.	تفوق	صنعته	أهمل	أقرانه	C
contextual_error		*مروءة* الرجل تعرف *بتحمل* *خيرات* *جيرانه*	مروءة	بتحمل	خيرات	جيرانه	C
contextual_error		الشمس منجم من *نار*، ولكنها تمنح *النور*؛ فروعة المخلوق فيما *يعطيه* وليس فيما *يبذله*	نار	النور	يعطيه	يبذله	D
contextual_error		مشكلة *الابناء* الاساسية في مجتمعاتنا *المعاصرة* هي أنهم يريدون أن يكون *أبناؤهم* دائما *مدينون* لهم	الابناء	المعاصرة	أبناؤهم	مدينون	A
contextual_error		*القناعة* هي *الكنز* الحقيقي لانها مهما بلغت من *الفقر* سيجود من هو أغنى *منك*.	القناعة	الكنز	الفقر	منك	C
contextual_error		ليس *العاقل* من *يعرف* الخير والشر، بل العاقل من يعرف الخير *فيبعده* ويعرف الشر *فيجتنبه*	يعرف	العاقل	فيبعده	فيجتنبه	C
contextual_error		*قليل* من *العلم* مع كثرة *العمل* به ، خير من كثير من العلم مع *الجهل*.	قليل	العلم	العمل	الجهل	D
contextual_error		عندما تصبح *القوانين* *صارمة* *يصبح* *الالتزام* بها سهلا	القوانين	الالتزام	صارمة	يصبح	C
contextual_error		علمتني الحياة أن أكون *مفضالا* وأن *أترقب* المقابل حتى لا *أصدم* *بالجحود*	مفضالا	أترقب	أصدم	بالجحود	B
contextual_error		من سكت عن *جاهل* فقد *أبخسه* *جوابا* وأوجعه *عتابا*	جوابا	أبخسه	جاهل	عتابا	B
contextual_error		عود نفسك على *الفرحة* حتى تعتاد هي عليك، أشعر نفسك *بالامل* حتى تجد الدنيا بين *يديك*،*احزن* بما لديك حتى يأتيك أكثر مما تتخيل	الفرحة	بالامل	يديك	أحزن	D
contextual_error		من علامات *الجاهل* *الغضب* من غير شيء *وكتمان* *السر* والثقة بكل أحد	الجاهل	الغضب	كتمان	السر	C
contextual_error		كل شيء يستحق *فرصة* *أولى* إلا الحب *والصدق* *والثقة*	فرصة	أولى	والصدق	والثقة	B
contextual_error		أقامت الدول *المتقدمة* محطات تعمل بالطاقة *الشمسية* تحسبا *لانخفاض* قيمة *الاستهلاك* الكهربائي.	المتقدمة	الشمسية	لانخفاض	الاستهلاك	C
contextual_error		إذا *أكرمت* صديقك فاحذر أن *تمن* عليه وإذا أكرمك *فاحذر* أن *تتركه*.	أكرمت	تمن	فاحذر	تتركه	D
contextual_error		العلماء العظماء لا يعاملون من يخطئ *عليهم* *بخلاف* عمله بل يحسنون إليهم *ويعفون* عن *إساءتهم*.	عليهم	بخلاف	ويعفون	إساءتهم	B
contextual_error		القادة *يحبون* أن *يتعاملوا* مع *العدو* الواضح أكثر من العدو *المكشوف*.	يحبون	يتعاملوا	العدو	المكشوف	D
contextual_error		ليست الشجاعة أن *تقول* ما *تعتقد* ، إنما الشجاعة أن *تعتقد* كل ما *تظن*	تقول	تعتقد (الأولى)	تعتقد ( الثانية)	تظن	D
contextual_error		ليست *الشجاعة* في عدم الشعور *بالبطولة* وإنما في القدرة على *التغلب* على ذلك *الشعور*	الشجاعة	بالبطولة	التغلب	الشعور	B
contextual_error		ليست الدنيا *فرصة* ولا *فرصتين* فمع *مغيب* الشمس لك فرصة وخطوة إلى *الامام*	فرصة	فرصتين	مغيب	الامام	C
contextual_error		*الإنسان* *المنظم* هو الذي *يفعل* ما يشاء *وقتما* يشاء	الإنسان	المنظم	وقتما	يفعل	B
contextual_error		توصل العلماء الألمان إلى فحص *الدماغ* بدون إجراء عملية *جراحية *عن طريق قياس ضغط الدم في *المخ* إلا أن ذلك يتطلب إحداث ثقب صغير في الحالات *السهلة*.	الدماغ	جراحية	المخ	السهلة	D
contextual_error		كلما *نفع* الرجل *قومه* *قل* حسادة و *كثر* أصحابه	نفع	لقومه	قل	كثر	C
contextual_error		مثل العالم الذي *يعلم* الناس ولا *ينتفع* بعلمه مثل *البصير* الذي يمسك سراجا ينير بها *لغيره* ولا يراها	ينتفع	يعلم	البصير	لغيره	C
contextual_error		من *عيوب* المحادثة أن المرء *يتضمر* *الجواب* قبل أن *ينتهي* السائل من كلامه	عيوب	الجواب	يتضمر	ينتهي	C
contextual_error		الكبر *باختصار* *بكلمتين* *رد* الحق و*تقدير* الاخلاق	باختصار	بكلمتين	تقدير	رد	C
contextual_error		*العجلة* في العمل و*سرعة* الانجاز هما سر العلاقة بين القول و *الفعل*عند *العظماء*	العجلة	سرعة	العظماء	الفعل	A
contextual_error		*أصعب* *حلم* ذلك الذي *ينتهي* دون أن نعرف له *نهاية*	أصعب	حلم	ينتهي	نهاية	C
contextual_error		إن لم يجد *المجرم* *سبيلا* *للسرقة* ظن أنه *لص*	المجرم	للسرقة	سبيلا	لص	D
contextual_error		كل *شيء* إذا *قل* رخص إلا *العلم* إذا كثر *غلا*	شيء	قل	العلم	غلا	B
contextual_error		عندما *يشرع* الإنسان في عدة *أعمال* مع فإنه *ينجز* *أكبرها*	أكبرها	ينجز	أعمال	يشرع	A
contextual_error		علمت أن رزقي لن *يأخذه* *غيري* *فحزن* *قلبي*، وعلمت أن عملي لا يقوم به غيري فانشغلت به وحدي	يأخذه	غيري	فحزن	قلبي	C
contextual_error		*القراءة* تصنع إنسانا *مثقفا* والمشورة تصنع إنسانا *مترددا*، والكتابة *تصنع* إنسانا دقيقا	القراءة	مثقفا	مترددا	تصنع	C
contextual_error		*الابتسامة* هي *اللغة* الوحيدة التي يعرفها *بعض* شعوب *العالم*	الابتسامة	اللغة	بعض	العالم	C
contextual_error		شر خصال الملوك؛ *الجبن* من *الأعداء* *والرحمة* على الضعفاء *والبخل* عند الإعطاء	الجبن	الأعداء	الرحمة	والبخل	C
contextual_error		*امنح* طفلك *القليل* من الحب يكن *ربحك* في المقابل *صغيرا*	امنح	القليل	ربحك	صغيرا	D
contextual_error		الطريقة *الوحيدة* *لإعاقة* النجاح أن *تحب* ما *تفعله*	لإعاقة	الوحيدة	تفعله	تحب	A
contextual_error		*يستطيع* الانسان *الناجح* أن يحول الفشل إلى نجاح، كما يستطيع أن يجعل من *الليمون* الحامض عصيرا *حامضا*	يستطيع	الناجح	حامضا	الليمون	C
contextual_error		تتنافس *وسائل* الاعلام في عصرنا على *كسب* الاحداث بأقصى *سرعة* ممكنة *لتحقيق* السبق الاعلامي	كسب	وسائل	لتحقيق	سرعة	A
contextual_error		نحتاج إلى خطوات *كثيرة* *للوصول* إلى *الهاوية*، لكن السقوط منه لا يحتاج *أكثر* من خطوة	كثيرة	أكثر	الهاوية	للوصول	C
contextual_error		نجاح الانسان *يتوقف* على *مسعاه*، وليس على طريق النجاح *إشارات* تحدد السرعة *الدنيا*	مسعاه	يتوقف	الدنيا	إشارات	C
contextual_error		يسعى *الإعلاميون* إلى *كسب* *الأخبار* بسرعة *عالية*	عالية	الأخبار	الإعلاميون	كسب	D
contextual_error		*المفكرين* (العظماء) هم صفوة المجتمع *ولحسن* حظهم أن *الناس* لا يشعرون بعظمتهم إلا بعد *موتهم*	المفكرين	الناس	موتهم	ولحسن	D
contextual_error		*للحياة* *حدان* ، أحدهما الأمل، والثاني الأجل فبالأول *فراقها* والثاني *فناؤها*	للحياة	حدان	فراقها	فناؤها	C
contextual_error		*الغبي* من *يتكلم* ببطء و*يفكر* *بسرعة*	الغبي	يتكلم	يفكر	بسرعة	A
contextual_error		إن لم *تنجح* لن تعمل بجد فما *الفشل* إلا *هزيمة* مؤقتة *تخلق* لك فرص النجاح	تنجح	الفشل	هزيمة	تخلق	A
contextual_error		يسعى *الإعلاميون* إلى *كسب* الأخبار بسرعة كأنهم في *سباق* من *سيصل* أولا	الإعلاميون	سباق	كسب	سيصل	C
contextual_error		إن *استخدام* *معجون* أسنان الفلورايد يساعد على *الحفاظ* على سلامة *اللسان* والفك	الحفاظ	معجون	اللسان	استخدام	C
contextual_error		إذا *ظل* *الإنسان* بلا عمل تحول *العمل* الذي يعيشه إلى مشكلات *كبيرة*.	الإنسان	ظل	العمل	كبيرة	C
contextual_error		أن تصدق *كذبة* سمعتها ألف مره *أصعب* من أن *تصدق* *حقيقة* لم تسمعها من قبل	أصعب	كذبة	حقيقة	تصدق	A
contextual_error		*من* *جرب* حلاوة النجاح *تحمل* *حلاوة* الصبر	حلاوة	من	جرب	تحمل	A
contextual_error		*العظمة* في هذه *الحياة* ليست في التعثر، ولكن في *الاستسلام* بعد كل مرة *نتعثر* فيها.	العظمة	الحياة	الاستسلام	نتعثر	A
contextual_error		سبب *الخلاف* فيما بينهم هو عدم *التفاهم* *والاتفاق* في *وجهات* النظر.	والاتفاق	الخلاف	التفاهم	وجهات	A
contextual_error		الدول *الصناعية* بسبب الأمطار *الحمضية* وقطع الأشجار فإنها تعاني من *الفقر*	الفقر	الصناعية	الحمضية	الجائر	A
contextual_error		لولا *الغدر* لما وجد *الوفاء* وإن كان الغدر في الناس موجود فالثقة *ببعضهم* *عجز*	الغدر	الوفاء	ببعضهم	عجز	C
contextual_error		*جميل* أن يكون لك *حاسدا* تذهب إليه *متعكرا* وترجع *صافيا*	حاسدا	متعكرا	صافيا	جميل	A
contextual_error		الراعي *الغافل* *يضيع* على الذئب *أحلامه* *الشرهه*	الغافل	يضيع	احلامه	الشرهة	A
contextual_error		من أيقظ *نفسه* وألبسها لباس التحفظ *آيس* *صديقه* من كيده له، وقطع عنه *أطماع* الماكرين به	صديقه	نفسه	آيس	أطماع	A
contextual_error		من *أحسن* إلى الناس*قطع* *أعناقهم* *بمعروفه*	أحسن	قطع	أعناقهم	معروفه	B
contextual_error		سافرت مع والدي طلبا لرضاه و*محبة* *له* *ورغبة* *عنه*	محبة	له	رغبة	عنه	D
contextual_error		أحسن إلى الناس*تستعبد* *جيوبهم* فطالما *استعبد* الانسان *إحسان*	جيوبهم	تستعبد	استعبد	إحسان	A
contextual_error		النجاح أن *تغرس* و *يحصد* الآخرون لا أن *تزرع* ما *يزرعه* الآخرون	تغرس	يحصد	تزرع	يزرعه	C
contextual_error		أقواكم عندي *القوي*؛ حتى آخذ *الحق* له، و *أضعفكم* عندي *القوي* حتى آخذ منه الحق	القوي ( الثانية)	القوي ( الأولى)	الحق	أضعفكم	B
contextual_error		اذا سئل غيرك فلا *تصمت*، فإن ذلك *استخفاف* *بالسائل* و *المسئول*.	استخفاف	السائل	تصمت	المسئول	C
contextual_error		يعنى العقل *بالحقيقة*، وتهتم الأخلاق *بالفضائل*، أما الذوق فإنه *يبحث* عن *الخير*	بالحقيقة	بالفضائل	يبحث	الخير	D
contextual_error		كلما *زاد* *الأخذ* من *البئر* *قل* عطاؤها	زاد	الأخذ	قل	البئر	C
contextual_error		لا تنخدع بالملابس أو *المظهر* فمن أراد *البحث* عن *اللؤلؤ* فليقصد *الشطآن*	المظاهر	البحث	اللؤلؤ	الشطآن	D
contextual_error		لو كان *النجاح* *صعبا* *لحصل* عليه كل من *يريده*	النجاح	صعبا	لحصل	يريده	B
contextual_error		لأن يقال لك عيب عليك ما فعلت *أعظم* *بكثير* من أن يقال لك *حرام* عليك ما *فعلت*	أعظم	بكثير	حرام	فعلت	A
contextual_error		*الكبر* يمكن وصفه في *كلمتين* : *رد* الحق و *تقدير* الخلق	الكبر	كلمتين	رد	تقدير	D
contextual_error		معظم الأمراض *النفسية* *تنتفنى* بالجلسات العالجية دون *استعمال* العالج *المصنوع*.	تنتفنى	النفسية	استعمال	المصنوع	A
contextual_error		جمل نفسك *بالخلق* الحسن *كما* * تجمل* *طبعك* باللباس الحسن.	بالخلق	كما	تجمل	طبعك	D
contextual_error		اياك ان *تكثر* الطلبات *الشخصية* من اصدقائك *فيكرهون* *غيابك*	تكثر	الشخصية	فيكرهون	غيابك	D
contextual_error		حياة المرء كالغطاء *الطويل*، فإذا شددته إلى الأعلى انكشفت *قدماك* فتجمدتا ، وإذا جذبته إلى الأسفل تعرت *كتفاك* فبردتا ; فالذكي هو من يثني *ركبتيه* ليشعر بالدفء والسكينة	الطويل	قدماك	كتفاك	ركبتيه	A
contextual_error		العواصف *الرخوه* تحطم *الاشجار* الضخمه ولكنها لا *تؤثر* في *العيدان* الخضراء التي تنحني لها	الرخوه	الاشجار	تؤثر	العيدان	A
contextual_error		ليس بالضرورة أن من تقدم له*النصيحة* لا *يريدها* ولكن من الممكن أن يكون بسبب *أسلوبك* *الجيد*.	النصيحة	يريدها	أسلوبك	الجيد	D
contextual_error		للتغير المناخي الكلمة *الفصل* في الصحراء؛ ففي أزمنة الوفرة *تنأى* البحيرات؛ *فتزدهر* التجمعات البشرية في *أرجائها*.	الفصل	تنأى	فتزدهر	أرجائها	B
contextual_error		يعد *موقع* الخليج العربي شرياناً *مستقطباً* ومهماً للمواصلات *البحرية*، *تجافيه* التجارة بين شماله وجنوبه.ً	موقع	مستقطبا	البحرية	تجافيه	D
contextual_error		كن *جوادا* تغنم محبة *الناس* ، وإياك و*البخل* فإنه *منقبة* الرجال	منقبة	الناس	البخل	جودا	A
contextual_error		انظر الى *المياه* وخذ *حكمتها* في مسيرتها اذا اعترضها *مجري* غيرت اتجاهها لغيره واذا لم تستطع الى غيره سبيلا *اعتلتة*	المياه	حكمتها	مجري	اعتلتة	C
contextual_error		أقدام *متعبة* و *ضمير* *مرهق* خير من ضمير متعب وأقدام *مرتاحة*.	متعبة	مرهق	ضمير	مرتاحة	B
contextual_error		إذا *سُئل* غيرك فلا *تصمت* فإن ذلك *استخفاف* *بالسائل* والمسئول.	سئل	تصمت	استخفاف	بالسائل	B
contextual_error		كلما زاد الاخذ من البئر قل عطاؤه	زاد	الاخذ	البئر	قل	D
contextual_error		أن تصدق *كذبة* سمعتها *مئة* مرة *أصعب* من أن *تصدق* حقيقة لم تسمعها من قبل.	كذبة	مئة	أصعب	تصدق	C
contextual_error		*ما* لا *يمكننا* تغييره *ينبغي* * تدميره*	ما	يمكننا	ينبغي	تدميره	D
contextual_error		ليست كل *شدة* قوة ، *فقوة* *الخيزران* في *يبوسته*	شدة	فقوة	الخيزران	يبوسته	D
contextual_error		كل يوم *يمضي* *تزداد* فرصة *الوصول* إلى *هدفك*.	يمضي	تزداد	الوصول	هدفك	B
contextual_error		لا تبالغ في *اصطفاء* *أصدقاءك* خشية أن يكون لديك *أعداء* حينئذ سوف تكون خلوا من *الأعداء*	اصطفاء	أصدقاءك	أعداء	الأعداء	D
contextual_error		إذا *ظل* الإنسان بلا عمل *تحول* *العمل* الذي يعيشه إلى *مشكلات* كبيرة	ظل	تحول	العمل	مشكلات	C
contextual_error		يجب علينا أن *نفهم* أن *ضحك* الطفل قد يكون *ترجمة* *لحزنه*	نفهم	ضحك	ترجمة	لحزنه	B
contextual_error		ينشأ *الصغير* وهو *يظن* أن السعادة في *البذل* ، ولكن يدرك في الكبر أنها في *العطاء*.	الصغير	البذل	يظن	العطاء	B
contextual_error		نظرا لقلة مصادر المياه *لجأت* المملكة إلى *تحلية* *مياه* *الابار*	لجأت	تحلية	مياه	الآبار	D
contextual_error		إذا استخدمت *شخصا* فيجب أن *تشك* فيه فإذا *شككت* فيه فلا *تستخدمه*	تشك	تستخدمه	شككت	شخصا	A
contextual_error		*قلة* الرؤية ليس مقياسا *للمحبة* فهناك أناس يسكنون *القلب* رغم *قلة* اللقاء بهم	قلة (الأولى)	للمحبة	القلب	قلة (الثانيه)	A
contextual_error		هناك أنواع *العمى* الخلقي والأشخاص *المصابون* *بالعمى* الكلي لا يميزوا بين النور والظالم، أما الأشخاص المصابون بالعمى الجزئي يتمكنون من رؤية ضعيفة تكون مفيدة لهم في بعض الاغراض ويولد أناس *قادرون* على الرؤية وهم المصابون بالعمى الخلقي.	العمى	المصابون	ضعيفة	قادرون	D
contextual_error		ساهمت وسائل *النقل* *الحديثة* في مساعدة المسافرين على *سهولة* *السفر*	النقل	الحديثة	سهولة	السفر	C
contextual_error		الاعمدة *الصوتية* ذات الارتفاعات *العالية* *صورة* من صور التلوث *البيئي*.	الصوتية	العالية	صورة	البيئي	A
contextual_error		إن أقواكم عندي *القوي* حتى آخذ له *حقه* ، وإن *أضعفكم* عندي القوي حتى آخذ منه *الحق*	القوي	بحقه	أضعفكم	الحق	A
contextual_error		كل يوم *يمضي* من *حياتك* فإنه يجعلك *أقرب* إلى *هدفك*.	يمضي	حياتك	أقرب	هدفك	D
contextual_error		ليس* اللوم* على من لا يقبل *النصيحة* بل على من *ينصح* بأسلوب *جميل*	اللوم	النصيحة	ينصح	جميل	D
contextual_error		يستطيع *الذكي* أن يتظاهر *بالغباء* ولكن *العكس* يكون *سهلا* جدا	الذكي	بالغباء	العكس	سهلا	D
reading_comprehension	صنع الانسان في دنياه من الالات ما صنع وضبط من اجهزه الصناعات ما ضبط ومع ومع هذا فهو لم يبلغ في تلقائيته الاليه هذه عشر معاشر ما بلاه جسم الانسان من تلقائيه انت تلقي اليه بالطعام في الفم فيمضغه ثم يبلعه ثم انت تتركه وشانه في جسم غير مختار ولا تدري عنه بعد ذلك شيئا ان جسمك يفعل بطعامك ما يفعل في عقر جسمك ومع هذا فانت لا تدري ما صنع والى اي حد بلغ وقد يتالب عليك طعام او يسوء شراب وكل ما تفعله هو ان …	الضمير في قوله "ولا تدري عنه بعد ذلك شيئا "في الفقره (1) يعود على	الانسان	الجسم	الطعام	الفم	C
reading_comprehension	ما ان ولى عبد الرحمن الغافقي اماره الاندلس حتى اعلن الدعوه للجهاد بالاندلس وافريقيا فتدفق عليها المتطوعون من كل ناحيه يتجمع عنده جيش ضخم قيل انه بلغت بين سبعين الفا و مئة الف وفي اوائل عام 114 هجريا بدا عبد الرحمن الغافقي تحركه فعبر جبال البرانس من ممرات رونسفال وساره مكتسحا ما في طريقه من معاقل وحصون ومدن حتى وصل الى مدينه تورو ومنها تقدم الى مدينه بواتيه فالتقى بجيش شارل مارتن في المسافه بين ال…	نفهم من النص ان مدينه بواتيه تقع	شمال تورو وباريس	جنوب تورو وباريس	جنوب باريس وشمال تورو	شمال باريس وجنوب تورو	C
reading_comprehension	ما ان ولى عبد الرحمن الغافقي اماره الاندلس حتى اعلن الدعوه للجهاد بالاندلس وافريقيا فتدفق عليها المتطوعون من كل ناحيه يتجمع عنده جيش ضخم قيل انه بلغت بين سبعين الفا و مئة الف وفي اوائل عام 114 هجريا بدا عبد الرحمن الغافقي تحركه فعبر جبال البرانس من ممرات رونسفال وساره مكتسحا ما في طريقه من معاقل وحصون ومدن حتى وصل الى مدينه تورو ومنها تقدم الى مدينه بواتيه فالتقى بجيش شارل مارتن في المسافه بين ال…	انسب عنوان للفقره (2) هو	معركه بلاط الشهداء	هزيمه العرب في اوروبا	المجاهد عبد الرحمن الغفاقي	دخول العرب اوروبا	A
reading_comprehension	ما ان ولى عبد الرحمن الغافقي اماره الاندلس حتى اعلن الدعوه للجهاد بالاندلس وافريقيا فتدفق عليها المتطوعون من كل ناحيه يتجمع عنده جيش ضخم قيل انه بلغت بين سبعين الفا و مئة الف وفي اوائل عام 114 هجريا بدا عبد الرحمن الغافقي تحركه فعبر جبال البرانس من ممرات رونسفال وساره مكتسحا ما في طريقه من معاقل وحصون ومدن حتى وصل الى مدينه تورو ومنها تقدم الى مدينه بواتيه فالتقى بجيش شارل مارتن في المسافه بين ال…	يفهم من عباره "وسار مكتسحا ما في طريقه من معاقل وحصون ومدن" انها	استعصت كلها على الفتح الاسلامي	استسلمت اولا ثم عادت الى المقاومه	سقط جميعا في قبضه المسلمين	تظاهرت بالاستسلام ولكنها لم تسقط	C
reading_comprehension	كتب ويليام جيمس (١٨٤٢ _ ١٩١٠) الفيلسوف احد مشاهير علم النفس الامريكيين في معرض حديثه عن الخلود يقول ان عالم الكتب هو اعظم صنع حققه الانسان ذلك المخلوق الفاني فلم يبقى شيء خلد الانسان مثلما خلدته الكتب فالاثار تتهاوى والامم تنمو وتزدهر ولكنها لا تلبس ان تشيخ وتموت وعصور النور تختفي وراء عصور الظلام والاجناس تنقرض وتقوم فوق قبورها اجناس اخرى جديده كل هذا يحدث بينما نجد ان الكتب تحوي في بطونها كل هذ…	يستنتج من النص ان ويليام جيمي عاش معظم عمره فيه	النصف الاول من القرن الثامن عشر	النصف الثاني من القرن الثامن عشر	النصف الاول من القرن التاسع عشر	النصف الثاني من القرن التاسع عشر	D
reading_comprehension	كتب ويليام جيمس (١٨٤٢ _ ١٩١٠) الفيلسوف احد مشاهير علم النفس الامريكيين في معرض حديثه عن الخلود يقول ان عالم الكتب هو اعظم صنع حققه الانسان ذلك المخلوق الفاني فلم يبقى شيء خلد الانسان مثلما خلدته الكتب فالاثار تتهاوى والامم تنمو وتزدهر ولكنها لا تلبس ان تشيخ وتموت وعصور النور تختفي وراء عصور الظلام والاجناس تنقرض وتقوم فوق قبورها اجناس اخرى جديده كل هذا يحدث بينما نجد ان الكتب تحوي في بطونها كل هذ…	الفكره العامه لهذا النص هي ان الكتب	ينتهي تاثيرها كغيرها	تفنى بفناء مؤلفها	تبقى ذكر الانسان	تنمو وتزدهر كالامم	C
reading_comprehension	كتب ويليام جيمس (١٨٤٢ _ ١٩١٠) الفيلسوف احد مشاهير علم النفس الامريكيين في معرض حديثه عن الخلود يقول ان عالم الكتب هو اعظم صنع حققه الانسان ذلك المخلوق الفاني فلم يبقى شيء خلد الانسان مثلما خلدته الكتب فالاثار تتهاوى والامم تنمو وتزدهر ولكنها لا تلبس ان تشيخ وتموت وعصور النور تختفي وراء عصور الظلام والاجناس تنقرض وتقوم فوق قبورها اجناس اخرى جديده كل هذا يحدث بينما نجد ان الكتب تحوي في بطونها كل هذ…	الضمير في قوله: "ولا يتقدم بها العمر " يعود على	الكتب	الاثار	الامم	الاجناس	A
reading_comprehension	كتب ويليام جيمس (١٨٤٢ _ ١٩١٠) الفيلسوف احد مشاهير علم النفس الامريكيين في معرض حديثه عن الخلود يقول ان عالم الكتب هو اعظم صنع حققه الانسان ذلك المخلوق الفاني فلم يبقى شيء خلد الانسان مثلما خلدته الكتب فالاثار تتهاوى والامم تنمو وتزدهر ولكنها لا تلبس ان تشيخ وتموت وعصور النور تختفي وراء عصور الظلام والاجناس تنقرض وتقوم فوق قبورها اجناس اخرى جديده كل هذا يحدث بينما نجد ان الكتب تحوي في بطونها كل هذ…	انسب عنوان لعموم النص هو	الانسان ذلك المخلوق الفاني	البشريه لغز البقاء والزوال	الامم حياه في عمل ثم موت	الكتاب سر بقائه وديمومته	D
reading_comprehension	بدا زراعه القطن في الهند ومنها اخذت تنتشر في شرق اسيا حتى وصلت الى الصين وقد انتقلت زراعته بعد ذلك الى غرب اسيا عبر القوافل البريه اذا شاهد بليني (23 - 79م ) القطن مزروعا في جزيره تيلوس في الخليج العربي كما شاهدوه ت تيفوراستوس في الجزيره العربيه ولكن سكان هذه البلاد فضلوا زراعه المحاصيل الغذائيه لحاجتهم الماسه اليها مما عاق توسع زراعته في هذه المناطق وعلى الرغم من ان العرب لم يتوسعوا في زراعه الق…	وفقا للنص، اي الترتيب الاتي يمثل رحله انتقال زراعه القطن بعد الهند	الخليج العربي، صقليه، الصين، اسبانيا	الصين، الخليج العربي، صقليه، اسبانيا	الخليج العربي، الصين، اسبانيا، صقليه	الصين، اسبانيا، صقليه، الخليج العربي	B
reading_comprehension	بدا زراعه القطن في الهند ومنها اخذت تنتشر في شرق اسيا حتى وصلت الى الصين وقد انتقلت زراعته بعد ذلك الى غرب اسيا عبر القوافل البريه اذا شاهد بليني (23 - 79م ) القطن مزروعا في جزيره تيلوس في الخليج العربي كما شاهدوه ت تيفوراستوس في الجزيره العربيه ولكن سكان هذه البلاد فضلوا زراعه المحاصيل الغذائيه لحاجتهم الماسه اليها مما عاق توسع زراعته في هذه المناطق وعلى الرغم من ان العرب لم يتوسعوا في زراعه الق…	من خلال النص يتبين انه لم تنتشر زراعه القطن لدى العرب بسبب	عدم ملائمتها لطبيعتهم الصحراويه	ندره المواد المائيه لديهم	حاجاتهم الى المحاصيل الضروريه	عدم معرفتهم لكيفيه زراعته	C
reading_comprehension	بدا زراعه القطن في الهند ومنها اخذت تنتشر في شرق اسيا حتى وصلت الى الصين وقد انتقلت زراعته بعد ذلك الى غرب اسيا عبر القوافل البريه اذا شاهد بليني (23 - 79م ) القطن مزروعا في جزيره تيلوس في الخليج العربي كما شاهدوه ت تيفوراستوس في الجزيره العربيه ولكن سكان هذه البلاد فضلوا زراعه المحاصيل الغذائيه لحاجتهم الماسه اليها مما عاق توسع زراعته في هذه المناطق وعلى الرغم من ان العرب لم يتوسعوا في زراعه الق…	لم يتوسع العرب في زراعه القطن ولكنهم	احتفظوا ببذوره	عرفوا العالم علي زراعته	بينوا فوائد الطبيه	احتكروا زراعته	B
reading_comprehension	بدا زراعه القطن في الهند ومنها اخذت تنتشر في شرق اسيا حتى وصلت الى الصين وقد انتقلت زراعته بعد ذلك الى غرب اسيا عبر القوافل البريه اذا شاهد بليني (23 - 79م ) القطن مزروعا في جزيره تيلوس في الخليج العربي كما شاهدوه ت تيفوراستوس في الجزيره العربيه ولكن سكان هذه البلاد فضلوا زراعه المحاصيل الغذائيه لحاجتهم الماسه اليها مما عاق توسع زراعته في هذه المناطق وعلى الرغم من ان العرب لم يتوسعوا في زراعه الق…	انسب عنوان لعموم النص هو	زراعه القطن	موطن القطن الاصلي	فوائد القطن	انتشار زراعه القطن	D
reading_comprehension	تختلف الأنهار فيما بينها اختلافاً كبيراً من حيث الحجم، فبعضها صغير جداً حتى إنها تجف خلال فصول الجفاف. وأطول نهر في العالم هو نهر النيل في إفريقيا، ويليه من حيث الطول نهر الأمازون في أمريكا الجنوبية، إلا أن كمية المياه التي يحملها نهر الأمازون تفوق كمية المياه في أي نهر آخر، بل وتفوق كمية المياه في نهر النيل، ونهر المسيسيبي في أمريكا، ونهر يانجستي في الصن، مجتمعة. وإلى جانب كون الأنهار مهمة للزرا…	نهر النيل، من حيث طوله وكمية مائه، مقارنة بنهر الأمازون:	أقصر منه، وأقل ماءً	أطول منه، وأكثر ماءً	أقصر منه، وأكثر ماءً	أطول منه، وأقل ماءً	A
reading_comprehension	صنع الانسان في دنياه من الالات ما صنع وضبط من اجهزه الصناعات ما ضبط ومع ومع هذا فهو لم يبلغ في تلقائيته الاليه هذه عشر معاشر ما بلاه جسم الانسان من تلقائيه انت تلقي اليه بالطعام في الفم فيمضغه ثم يبلعه ثم انت تتركه وشانه في جسم غير مختار ولا تدري عنه بعد ذلك شيئا ان جسمك يفعل بطعامك ما يفعل في عقر جسمك ومع هذا فانت لا تدري ما صنع والى اي حد بلغ وقد يتالب عليك طعام او يسوء شراب وكل ما تفعله هو ان …	وردت في النص عباره "في عقر جسمك" ويقصد بها هنا	اعلاه	اسفله	وسطه	جوانبه	C
reading_comprehension	ما ان ولى عبد الرحمن الغافقي اماره الاندلس حتى اعلن الدعوه للجهاد بالاندلس وافريقيا فتدفق عليها المتطوعون من كل ناحيه يتجمع عنده جيش ضخم قيل انه بلغت بين سبعين الفا و مئة الف وفي اوائل عام 114 هجريا بدا عبد الرحمن الغافقي تحركه فعبر جبال البرانس من ممرات رونسفال وساره مكتسحا ما في طريقه من معاقل وحصون ومدن حتى وصل الى مدينه تورو ومنها تقدم الى مدينه بواتيه فالتقى بجيش شارل مارتن في المسافه بين ال…	علاقه عباره "لكثره من سقط فيها من شهداء المسلمينن" بالعباره السابقه لها مباشره هي انها	تعلل لها	تمثل لها	تؤكد لها	تستدرك عليها	A
reading_comprehension	صنع الانسان في دنياه من الالات ما صنع وضبط من اجهزه الصناعات ما ضبط ومع ومع هذا فهو لم يبلغ في تلقائيته الاليه هذه عشر معاشر ما بلاه جسم الانسان من تلقائيه انت تلقي اليه بالطعام في الفم فيمضغه ثم يبلعه ثم انت تتركه وشانه في جسم غير مختار ولا تدري عنه بعد ذلك شيئا ان جسمك يفعل بطعامك ما يفعل في عقر جسمك ومع هذا فانت لا تدري ما صنع والى اي حد بلغ وقد يتالب عليك طعام او يسوء شراب وكل ما تفعله هو ان …	اي الاتي يصلح عنوانا للفقره (2)	طريقه هضم الجسم للطعام	الاساءه الى الجسم بالطعام	تخلص الجسم من الاضرار	تلقائيه الجسم في عمله	D
reading_comprehension	اذا اخذ الاسبرين بكميات قليله فلا توجد له اضرار ملحوظه ولكن قد تحدث منه مضاعفات لدي بعض الاشخاص فقد بعض الاشخاص الذين تسبب تعاطيهم قرصين من الاسبرين في احداث نزيف شديد في المعده والاثنى عشر ومن ثم خروج براز اسود يشبة القار وفي بعض الحالات يسبب الاسبرين زياده في حموضه المعده والم فيها وهذه كلها امور يجب على المريض ان ينتبه لها.	يفهم من عباره ولكن* قد تحدث منه مضاعفات لدى بعض الاشخاص *ان الاسبرين	ازال الالام	زاد الالام	محدود الاثار علاجيا	ادى الى مشاكل صحيه	D
reading_comprehension	الحصوات البوليه تتكون في اشكال واحجام مختلفه وتتبين من حيث التركيب الكيماوي وهي تسبب الما يزداد مع انسداد البول واختزانه داخل الكليه ولكنه اقل حده من المغص الكلوي الذي يحدث عندما تتحرك داخل الحالب والمغص الكلاوي شديد اليم يتلوى منه من يبتلي به وينتابوا شقوب الوجه والابتاس والحصاه المثانيه يزيد المها عند نهايه التبول اذا تنقبض المثانه عند الحصاه	انسب عنوان لهذا النص	الحصوات البوليه والمها	الحصوات البوليه واشكالها	الحصوات البوليه وانواعها	الم الحصوات البوليه	A
reading_comprehension	قام بعض الباحثين في المحطة القومية لبحوث الخضروات بإنجلترا بتحليل عناصر البصل ، وأثبتوا ان به عناصر عضوية منها الكبريت ، وبتحليل عينات منه توصلوا إلى ان نكهته تزداد بازدياد مقدار الكبريت فيه ، كما توصل باحثان سبقاهما في هذا الشأن ، واحد من الهند ، والاخر من إيطاليا إلى القول بأن نكهته تقل عندما يقل مقدار الكبريت في تربة الأرض التي زرع فيها . وفي إيطاليا ثبت أيضا ان نكهته هبطت عندما استخدموا كلوري…	يستنبط من النص ان العلاقة بين وجود كلوريد النشادر في تربة البصل وقوة رائحته هي علاقة	طرديه	عكسية	متأرجحة	موسميه	B
reading_comprehension	قام بعض الباحثين في المحطة القومية لبحوث الخضروات بإنجلترا بتحليل عناصر البصل ، وأثبتوا ان به عناصر عضوية منها الكبريت ، وبتحليل عينات منه توصلوا إلى ان نكهته تزداد بازدياد مقدار الكبريت فيه ، كما توصل باحثان سبقاهما في هذا الشأن ، واحد من الهند ، والاخر من إيطاليا إلى القول بأن نكهته تقل عندما يقل مقدار الكبريت في تربة الأرض التي زرع فيها . وفي إيطاليا ثبت أيضا ان نكهته هبطت عندما استخدموا كلوري…	تاريخيا، كان بحث المحطه القوميه لبحوث الخضروات في انجلترا هو	الاول	الثاني	الثالث	الرابع	C
reading_comprehension	قام بعض الباحثين في المحطة القومية لبحوث الخضروات بإنجلترا بتحليل عناصر البصل ، وأثبتوا ان به عناصر عضوية منها الكبريت ، وبتحليل عينات منه توصلوا إلى ان نكهته تزداد بازدياد مقدار الكبريت فيه ، كما توصل باحثان سبقاهما في هذا الشأن ، واحد من الهند ، والاخر من إيطاليا إلى القول بأن نكهته تقل عندما يقل مقدار الكبريت في تربة الأرض التي زرع فيها . وفي إيطاليا ثبت أيضا ان نكهته هبطت عندما استخدموا كلوري…	الاسم الموصول "التي" يعود على	البصل	النكهه	عناصر	التربة	D
reading_comprehension	قام بعض الباحثين في المحطة القومية لبحوث الخضروات بإنجلترا بتحليل عناصر البصل ، وأثبتوا ان به عناصر عضوية منها الكبريت ، وبتحليل عينات منه توصلوا إلى ان نكهته تزداد بازدياد مقدار الكبريت فيه ، كما توصل باحثان سبقاهما في هذا الشأن ، واحد من الهند ، والاخر من إيطاليا إلى القول بأن نكهته تقل عندما يقل مقدار الكبريت في تربة الأرض التي زرع فيها . وفي إيطاليا ثبت أيضا ان نكهته هبطت عندما استخدموا كلوري…	كلمه "عينات" تعني في السياق الذي وردت فيه	أكوام	حالات	مصادر	نماذج	D
reading_comprehension	قام بعض الباحثين في المحطة القومية لبحوث الخضروات بإنجلترا بتحليل عناصر البصل ، وأثبتوا ان به عناصر عضوية منها الكبريت ، وبتحليل عينات منه توصلوا إلى ان نكهته تزداد بازدياد مقدار الكبريت فيه ، كما توصل باحثان سبقاهما في هذا الشأن ، واحد من الهند ، والاخر من إيطاليا إلى القول بأن نكهته تقل عندما يقل مقدار الكبريت في تربة الأرض التي زرع فيها . وفي إيطاليا ثبت أيضا ان نكهته هبطت عندما استخدموا كلوري…	انسب عنوان لعموم هذا النص	الأسمدة ونكهة البصل	رائحة البصل	فائدة البصل	الأسمدة والبصل	A
reading_comprehension	تنقسم القصبه الهوائيه الى شعبتين يمنى ويسرى وكل منهما ينقسم الى شعب صغيره والجهاز التنفسي العلي والسفلي عرضه للالتهاب نتيجه عوامل عده ويكون الجهاز التنفسي اكثر عرضه للالتهاب في فصل الشتاء ومن هذه الامراض والالتهابات التي تصيب الجهاز التنفسي التهاب الشعب الهوائيه فيبدا المريض يشعر بارهاق والم في الاطراف مع الاحساس بالضيق في الصدر ولذلك ترتفع درجه حراره المريض حتى تصل عاده الى حوالي 38 درجه مئويه و…	يستنتج من الفقره (1) ان الانسان عرضه لاصابات الجهاز التنفسي عندما	يبرد الجو	تشتد الالتهابات	تزداد الحرارة	تكثر الامطار	A
reading_comprehension	تنقسم القصبه الهوائيه الى شعبتين يمنى ويسرى وكل منهما ينقسم الى شعب صغيره والجهاز التنفسي العلي والسفلي عرضه للالتهاب نتيجه عوامل عده ويكون الجهاز التنفسي اكثر عرضه للالتهاب في فصل الشتاء ومن هذه الامراض والالتهابات التي تصيب الجهاز التنفسي التهاب الشعب الهوائيه فيبدا المريض يشعر بارهاق والم في الاطراف مع الاحساس بالضيق في الصدر ولذلك ترتفع درجه حراره المريض حتى تصل عاده الى حوالي 38 درجه مئويه و…	بالنظر الى العلاقه بين الفقرتين يمكن ان يقالوا ان الفقره (2) تعد بالنسبه للفقره (1)	شارحة لها	تمثيلا لها	مناقضة لها	نتيجة لها	D
reading_comprehension	تنقسم القصبه الهوائيه الى شعبتين يمنى ويسرى وكل منهما ينقسم الى شعب صغيره والجهاز التنفسي العلي والسفلي عرضه للالتهاب نتيجه عوامل عده ويكون الجهاز التنفسي اكثر عرضه للالتهاب في فصل الشتاء ومن هذه الامراض والالتهابات التي تصيب الجهاز التنفسي التهاب الشعب الهوائيه فيبدا المريض يشعر بارهاق والم في الاطراف مع الاحساس بالضيق في الصدر ولذلك ترتفع درجه حراره المريض حتى تصل عاده الى حوالي 38 درجه مئويه و…	الفكره العامه التي تدور حولها الفقره (2) هي	اقسام القصبة الهوائية	مواسم الاصابه بالالتهابات	اعراض التهابات القصبه الهوائيه	الهوائيه الاصابه بامراض المغص الكلوي	C
reading_comprehension	صنع الانسان في دنياه من الالات ما صنع وضبط من اجهزه الصناعات ما ضبط ومع ومع هذا فهو لم يبلغ في تلقائيته الاليه هذه عشر معاشر ما بلاه جسم الانسان من تلقائيه انت تلقي اليه بالطعام في الفم فيمضغه ثم يبلعه ثم انت تتركه وشانه في جسم غير مختار ولا تدري عنه بعد ذلك شيئا ان جسمك يفعل بطعامك ما يفعل في عقر جسمك ومع هذا فانت لا تدري ما صنع والى اي حد بلغ وقد يتالب عليك طعام او يسوء شراب وكل ما تفعله هو ان …	العلاقه التي اقامها النص بين عمل الالات التي صنعها الانسان وعمل الجسم الانسان هي علاقه	تقابل	تجاور	تشابه	تفاعل	C
reading_comprehension	تنقسم القصبه الهوائيه الى شعبتين يمنى ويسرى وكل منهما ينقسم الى شعب صغيره والجهاز التنفسي العلي والسفلي عرضه للالتهاب نتيجه عوامل عده ويكون الجهاز التنفسي اكثر عرضه للالتهاب في فصل الشتاء ومن هذه الامراض والالتهابات التي تصيب الجهاز التنفسي التهاب الشعب الهوائيه فيبدا المريض يشعر بارهاق والم في الاطراف مع الاحساس بالضيق في الصدر ولذلك ترتفع درجه حراره المريض حتى تصل عاده الى حوالي 38 درجه مئويه و…	وفقا للفقره (2) اي الاتي يعد صحيحا بالنسبه لالتهابات الشعب؟	انها تؤدي بحياه المزمنين	انها قابله للبرء عموما	ان اعرضها غير ظاهره	انها عسيره علي العلاج	B
reading_comprehension	اذا اخذ الاسبرين بكميات قليله فلا توجد له اضرار ملحوظه ولكن قد تحدث منه مضاعفات لدي بعض الاشخاص فقد بعض الاشخاص الذين تسبب تعاطيهم قرصين من الاسبرين في احداث نزيف شديد في المعده والاثنى عشر ومن ثم خروج براز اسود يشبة القار وفي بعض الحالات يسبب الاسبرين زياده في حموضه المعده والم فيها وهذه كلها امور يجب على المريض ان ينتبه لها.	يفهم من النص ان من اضرار الاسبرين على المعده	تعطيل افرازاتها	عسر الهضم فيها	احداث جروح فيها	زياده حموضه الطعام	C
reading_comprehension	اذا اخذ الاسبرين بكميات قليله فلا توجد له اضرار ملحوظه ولكن قد تحدث منه مضاعفات لدي بعض الاشخاص فقد بعض الاشخاص الذين تسبب تعاطيهم قرصين من الاسبرين في احداث نزيف شديد في المعده والاثنى عشر ومن ثم خروج براز اسود يشبة القار وفي بعض الحالات يسبب الاسبرين زياده في حموضه المعده والم فيها وهذه كلها امور يجب على المريض ان ينتبه لها.	انسب عنوان لعموم النص	هل الاسبرين مضر	فوائد الاسبرين	الاسبرين يهدد حياه الناس	ضروره تجنب الاسبرين	A
reading_comprehension	البنسلين من الادويه المهمه والمعالجه لامراض كثيره تصيب الجسم وكان اكتشافه من الاكتشافات التي غيرت كثيرا من اوجه الطب في مجالات المختلفه وكان فاتحة اكتشاف المضادات الحيويه الاخرى ومع هذه الاهميه الا انه سلاح ذو حدين حد يقتل الميكروب وبالحد الاخر يمكنه ان يسبب ضررا للمريض والضرر الذي ينتج من استعمال البنسلين هو نسميه التحسس لمركبه وهو نتيجه لتفاعل بين البنسلين والجسم اذ ان الجسم يابى هذه الماده الغ…	نفهم من النص ان البنسلين دواء:	لا يغني عنه غيره من الادويه	عرفت خطورته الجانبيه فمنع استعماله	تغير من الادويه المكتشفه حديثا	احدث تطورا مهما في تاريخ العقاقير	D
reading_comprehension	البنسلين من الادويه المهمه والمعالجه لامراض كثيره تصيب الجسم وكان اكتشافه من الاكتشافات التي غيرت كثيرا من اوجه الطب في مجالات المختلفه وكان فاتحة اكتشاف المضادات الحيويه الاخرى ومع هذه الاهميه الا انه سلاح ذو حدين حد يقتل الميكروب وبالحد الاخر يمكنه ان يسبب ضررا للمريض والضرر الذي ينتج من استعمال البنسلين هو نسميه التحسس لمركبه وهو نتيجه لتفاعل بين البنسلين والجسم اذ ان الجسم يابى هذه الماده الغ…	يفيد النص ان البنسلين دواء:	يستعمل بعد اخذ الاحتياطات اللازمه	لا يستعمل الا عند الضروره القصوى	يجب عدم استعمال الخطورات البالغه	امن ولا وجود لمخاوف من تناوله	A
reading_comprehension	البنسلين من الادويه المهمه والمعالجه لامراض كثيره تصيب الجسم وكان اكتشافه من الاكتشافات التي غيرت كثيرا من اوجه الطب في مجالات المختلفه وكان فاتحة اكتشاف المضادات الحيويه الاخرى ومع هذه الاهميه الا انه سلاح ذو حدين حد يقتل الميكروب وبالحد الاخر يمكنه ان يسبب ضررا للمريض والضرر الذي ينتج من استعمال البنسلين هو نسميه التحسس لمركبه وهو نتيجه لتفاعل بين البنسلين والجسم اذ ان الجسم يابى هذه الماده الغ…	يفهم من النص ان ضرر البنسلين ناتج عن	رفض مضادات الجسم الذاتيه له	رفض القلب للماده الفعاله فيه	اضعافه لبعض اعضاء الجسم	عدم تقبل المعده له	A
reading_comprehension	البنسلين من الادويه المهمه والمعالجه لامراض كثيره تصيب الجسم وكان اكتشافه من الاكتشافات التي غيرت كثيرا من اوجه الطب في مجالات المختلفه وكان فاتحة اكتشاف المضادات الحيويه الاخرى ومع هذه الاهميه الا انه سلاح ذو حدين حد يقتل الميكروب وبالحد الاخر يمكنه ان يسبب ضررا للمريض والضرر الذي ينتج من استعمال البنسلين هو نسميه التحسس لمركبه وهو نتيجه لتفاعل بين البنسلين والجسم اذ ان الجسم يابى هذه الماده الغ…	يقصد بعباره *سلاح ذو حدين *الوارده في النص انه	فتاك	بتار	ضار ونافع	له طرفان	C
reading_comprehension	الحصوات البوليه تتكون في اشكال واحجام مختلفه وتتبين من حيث التركيب الكيماوي وهي تسبب الما يزداد مع انسداد البول واختزانه داخل الكليه ولكنه اقل حده من المغص الكلوي الذي يحدث عندما تتحرك داخل الحالب والمغص الكلاوي شديد اليم يتلوى منه من يبتلي به وينتابوا شقوب الوجه والابتاس والحصاه المثانيه يزيد المها عند نهايه التبول اذا تنقبض المثانه عند الحصاه	نفهم من النص ان الحصوات البوليه من حيث التركيب الكيميائي	تتشابه	تختلف	تتقارب	تتطابق	B
reading_comprehension	الحصوات البوليه تتكون في اشكال واحجام مختلفه وتتبين من حيث التركيب الكيماوي وهي تسبب الما يزداد مع انسداد البول واختزانه داخل الكليه ولكنه اقل حده من المغص الكلوي الذي يحدث عندما تتحرك داخل الحالب والمغص الكلاوي شديد اليم يتلوى منه من يبتلي به وينتابوا شقوب الوجه والابتاس والحصاه المثانيه يزيد المها عند نهايه التبول اذا تنقبض المثانه عند الحصاه	علاقه عباره *ولكنه اقل حده من المغص الكلوي الذي يحدث عندما تتحرك داخل الحالب* بالعباره السابقه لها مباشره هي علاقه	تاكيد	تناقض	سبب ونتيجه	تتابع احداث	B
reading_comprehension	اذا اخذ الاسبرين بكميات قليله فلا توجد له اضرار ملحوظه ولكن قد تحدث منه مضاعفات لدي بعض الاشخاص فقد بعض الاشخاص الذين تسبب تعاطيهم قرصين من الاسبرين في احداث نزيف شديد في المعده والاثنى عشر ومن ثم خروج براز اسود يشبة القار وفي بعض الحالات يسبب الاسبرين زياده في حموضه المعده والم فيها وهذه كلها امور يجب على المريض ان ينتبه لها.	يفهم من النص ان الاسبرين	يجب تجنبه بسبب مضاعفاته	لا يتناول المريض عند الضرر	لا توجد له اضرار تذكر	لها مضاعفات على غالبيه الناس	B
reading_comprehension	الحصوات البوليه تتكون في اشكال واحجام مختلفه وتتبين من حيث التركيب الكيماوي وهي تسبب الما يزداد مع انسداد البول واختزانه داخل الكليه ولكنه اقل حده من المغص الكلوي الذي يحدث عندما تتحرك داخل الحالب والمغص الكلاوي شديد اليم يتلوى منه من يبتلي به وينتابوا شقوب الوجه والابتاس والحصاه المثانيه يزيد المها عند نهايه التبول اذا تنقبض المثانه عند الحصاه	الفكره العامه للنص هي	تكون الحصوات البوليه	الم الحصوات البوليه	انواع الحصوات البوليه	اشكال الحصوات البوليه	B
reading_comprehension	كلما ترسخ الاسم التجاري في أذهان الناس؛ زاد استهلاك المنتج؛ وبالتالي زادت أرباح الشركة.	يستنتج من النص أن المنتجات التجارية تكسب صفة الانتشار والرواج؛ بسبب:	علاقات الشركة	جودة المنتجات	الدعاية الإعلامية	الزيادة الاستهلاكية	C
reading_comprehension	1) "موزمبيق" بلد إفريقي تعادل مساحته مساحة واليتي:" كاليفورنيا "، "ومونتانا" مجتمعتين، وهي تقع على امتداد الساحل الشرقي لافريقيا بين "تنزانيا" في الشمال و"جنوب إفريقيا" في الجنوب. 2) ودولة "موزمبيق" يكثر فيها الزنوج و فيها بيض و آسيويون، و يهاجر من فيها إلى غيرها؛ لايجاد فرص عمل و لمستوى دخل أفضل. 3) وتعمل دولة "موزمبيق" على تحسين الاقتصاد بيد أن أغلب أهلها يعتمدون على المعونات الخارجية	وفقا لما ورد في الفقرة (3) يمكن استبدال كلمة " بيد أن " بـ:	لولا أن	بما أن	إلا أن	حيث أن	C
reading_comprehension	1) يرى المختصون أن أرشيف الانترنت مفيد، ولكن سيكون لتشكيل الارشيف آثار في مواضيع عديدة تتراوح من الخصوصية إلى حقوق النشر. ماذا لو أن طالبة جامعية قامت بإنشاء صفحة خاصة بها على الويب تتضمن صورا لها، وقامت فيما بعد بتمزيق هذه الصور لكنها بقيت في الأرشيف؟ وبالمقابل هل يجب أن يكون لشخصية عامة الحق في إزالة بيانات تتعلق بحياته؟ نرى أنه ليس من السهل حل هذه الامور 2) ومن أجل تبديد هذه المخاوف، فإننا نسم…	وفقا لما ورد في الفقرة(1) جميع ما يلي صحيح باستثناء	مشكلة الارشيف مع الخصوصية وحقوق الملكية	أن العلماء يقولون أن الأرشفة سلبية	يجب اختيار بعض المفاهيم والعمل بها.	يجب السماح للمؤلفين بإزالة مؤلفاتهم بعد النشر	D
reading_comprehension	1) يرى المختصون أن أرشيف الانترنت مفيد، ولكن سيكون لتشكيل الارشيف آثار في مواضيع عديدة تتراوح من الخصوصية إلى حقوق النشر. ماذا لو أن طالبة جامعية قامت بإنشاء صفحة خاصة بها على الويب تتضمن صورا لها، وقامت فيما بعد بتمزيق هذه الصور لكنها بقيت في الأرشيف؟ وبالمقابل هل يجب أن يكون لشخصية عامة الحق في إزالة بيانات تتعلق بحياته؟ نرى أنه ليس من السهل حل هذه الامور 2) ومن أجل تبديد هذه المخاوف، فإننا نسم…	وفقا لما ورد في الفقرة (1) العلاقة بين النشر والخصوصية مثل العلاقة بين:	الشمس والقمر	النشر والتوزيع	العام والخاص	الليل والنهار	C
reading_comprehension	المقابلة الاولي تحدد %70 من شخصيتك و%30 تُحدد فيما بعد.	نسبة ال %30 الباقية .....	المحدد الفعلي لشخصية الفرد	نسبة سلبية	ليست مهمة	تذوب في النسبة األكبر	D
reading_comprehension	كلما كانت علاقة المراهقين جيدة مع عائلاتهم قلت قوة ثأثت أقرانهم عليهم.	العلاقة بين (قلة تأثير الاقران) وبين (اهتمام الأسرة بالمراهق)	مقابلة	تشبيه	تماثل	نتيجة	D
reading_comprehension	كلما كانت علاقة المراهقين جيدة مع عائلاتهم قلت قوة ثأثت أقرانهم عليهم.	أي الآتي صحيح:	كلما زادت علاقة المراهق بأسرته قوة، قل تأثير أقرانه من المراهقين	يقل التأثر بالاقران إذا كانت العلاقة مع أبنائهم ضعيفة	الاقران أهم من الأسرة	الاقران دائما أخيار	A
reading_comprehension	يُعد التلوث البحري كالتلوث الاشعاعي والتلوث بمياه الصرف الصحى من أكبر مشكلات هذا العصر ، والتزايد السكاني المستمر هو أحد أكبر أسبابه وكذلك الزحف العمراني من أسبابه أيضا وما ينتج عنه من قطع الاشجار . ومن أكبر أنواعه التلوث الصناعي حيث يتمثل في المخلفات "الملوثات" التي تلفظها الصناعات في مياه البحر، وبناء القوارب الضخمة، ومياه الصرف الصحي التي تخرج من البيوت، واستخدام المبيدات الحشرية التي لها تأثي…	العنوان المناسب للقطعة:	التلوث الإشعاعي البحري	التلوث البيئي البحري	نتائج التلوث البحري	أنواع التلوث البحري	B
reading_comprehension	يُعد التلوث البحري كالتلوث الاشعاعي والتلوث بمياه الصرف الصحى من أكبر مشكلات هذا العصر ، والتزايد السكاني المستمر هو أحد أكبر أسبابه وكذلك الزحف العمراني من أسبابه أيضا وما ينتج عنه من قطع الاشجار . ومن أكبر أنواعه التلوث الصناعي حيث يتمثل في المخلفات "الملوثات" التي تلفظها الصناعات في مياه البحر، وبناء القوارب الضخمة، ومياه الصرف الصحي التي تخرج من البيوت، واستخدام المبيدات الحشرية التي لها تأثي…	وفقا لما ورد في الفقرة (3) التلوث الحيوي يندرج تحت علم:	الأرض	الكيمياء	الأحياء	الفيزياء	C
reading_comprehension	يُعد التلوث البحري كالتلوث الاشعاعي والتلوث بمياه الصرف الصحى من أكبر مشكلات هذا العصر ، والتزايد السكاني المستمر هو أحد أكبر أسبابه وكذلك الزحف العمراني من أسبابه أيضا وما ينتج عنه من قطع الاشجار . ومن أكبر أنواعه التلوث الصناعي حيث يتمثل في المخلفات "الملوثات" التي تلفظها الصناعات في مياه البحر، وبناء القوارب الضخمة، ومياه الصرف الصحي التي تخرج من البيوت، واستخدام المبيدات الحشرية التي لها تأثي…	وفقا لما ورد في الفقرة (2) علاقة جملة "حيث يرفع درجة حرارة الماء" بما قبلها:	نتيجة	تعارض	تكامل	سبب	A
reading_comprehension	يُعد التلوث البحري كالتلوث الاشعاعي والتلوث بمياه الصرف الصحى من أكبر مشكلات هذا العصر ، والتزايد السكاني المستمر هو أحد أكبر أسبابه وكذلك الزحف العمراني من أسبابه أيضا وما ينتج عنه من قطع الاشجار . ومن أكبر أنواعه التلوث الصناعي حيث يتمثل في المخلفات "الملوثات" التي تلفظها الصناعات في مياه البحر، وبناء القوارب الضخمة، ومياه الصرف الصحي التي تخرج من البيوت، واستخدام المبيدات الحشرية التي لها تأثي…	وفقا لما ورد في الفقرة (2) الهاء في "تلفظها" تعود على:	النواتج	الملوثات	التلوت	الصناعات	B
reading_comprehension	يُعد التلوث البحري كالتلوث الاشعاعي والتلوث بمياه الصرف الصحى من أكبر مشكلات هذا العصر ، والتزايد السكاني المستمر هو أحد أكبر أسبابه وكذلك الزحف العمراني من أسبابه أيضا وما ينتج عنه من قطع الاشجار . ومن أكبر أنواعه التلوث الصناعي حيث يتمثل في المخلفات "الملوثات" التي تلفظها الصناعات في مياه البحر، وبناء القوارب الضخمة، ومياه الصرف الصحي التي تخرج من البيوت، واستخدام المبيدات الحشرية التي لها تأثي…	وفقا لما ورد في الفقرة (1) قطع الأشجار يُعد	تلوث غير مباشر	تلوث مباشر	خطر غير هلم	خطرا	A
reading_comprehension	حضر أحد الضيوف إلى الحفل وهو سيد من الاثرياء ، وكان مقطب وجهه، وكان الناس لا يقبلونه لذلك، فحاول أن يحسن ملابسة فلبس أحسن الثياب، ولكن نظرة الناس لم تتغير فيه.	وأنه سيد من الاثرياء تدل على :	توضيح	استدراك	تفسير	ترادف	A
reading_comprehension	1) يرى المختصون أن أرشيف الانترنت مفيد، ولكن سيكون لتشكيل الارشيف آثار في مواضيع عديدة تتراوح من الخصوصية إلى حقوق النشر. ماذا لو أن طالبة جامعية قامت بإنشاء صفحة خاصة بها على الويب تتضمن صورا لها، وقامت فيما بعد بتمزيق هذه الصور لكنها بقيت في الأرشيف؟ وبالمقابل هل يجب أن يكون لشخصية عامة الحق في إزالة بيانات تتعلق بحياته؟ نرى أنه ليس من السهل حل هذه الامور 2) ومن أجل تبديد هذه المخاوف، فإننا نسم…	وفقا لما ورد في الفقرة(2) معنى كلمة (تبديد):	ترسيخ	تسويغ	تنضيد	تفريق	D
reading_comprehension	حضر أحد الضيوف إلى الحفل وهو سيد من الاثرياء ، وكان مقطب وجهه، وكان الناس لا يقبلونه لذلك، فحاول أن يحسن ملابسة فلبس أحسن الثياب، ولكن نظرة الناس لم تتغير فيه.	مامعنى" مقطب"؟	مغرور	عبوس	متواني	متبختر	B
reading_comprehension	تاريخ كسوة الكعبة جزء من تاريخ الكعبة نفسها، فعندما رفع إبراهيم وإسماعيل قواعد الكعبة المشرفة عاد إبراهيم إلى فلسطين. وذكر أيضاً أن (عدنان بن إد) الجد الاعلي للرسول صلى الله عليه وسلم هو واحد ممن كسوها، ولكن الغالب في الروايات أن (تبع الحميري) ملك اليمن هو أول من كساها كاملة في الجاهلية بعد أن زار مكة ودخلها دخول الطائعين وحظيت مصر بشرف كسوة الكعبة من عهد عمر بن الخطاب إلى عام 1962 وبعدها تولت ال…	على ماذا يدل اهتمام الاجيال بكسوة الكعبة؟	الحكام الطغاة	تنافس الاجيال	تناوب العقود والقرون	تاريخ كسوة الكعبة	B
reading_comprehension	تاريخ كسوة الكعبة جزء من تاريخ الكعبة نفسها، فعندما رفع إبراهيم وإسماعيل قواعد الكعبة المشرفة عاد إبراهيم إلى فلسطين. وذكر أيضاً أن (عدنان بن إد) الجد الاعلي للرسول صلى الله عليه وسلم هو واحد ممن كسوها، ولكن الغالب في الروايات أن (تبع الحميري) ملك اليمن هو أول من كساها كاملة في الجاهلية بعد أن زار مكة ودخلها دخول الطائعين وحظيت مصر بشرف كسوة الكعبة من عهد عمر بن الخطاب إلى عام 1962 وبعدها تولت ال…	العقد الذي بدأت السعودية فيه صناعة الكسوة.......	العقد السابع	العقد الثامن	الربع الأول من العقد السابع	الثلث الأخير من العقد الثامن	C
reading_comprehension	تاريخ كسوة الكعبة جزء من تاريخ الكعبة نفسها، فعندما رفع إبراهيم وإسماعيل قواعد الكعبة المشرفة عاد إبراهيم إلى فلسطين. وذكر أيضاً أن (عدنان بن إد) الجد الاعلي للرسول صلى الله عليه وسلم هو واحد ممن كسوها، ولكن الغالب في الروايات أن (تبع الحميري) ملك اليمن هو أول من كساها كاملة في الجاهلية بعد أن زار مكة ودخلها دخول الطائعين وحظيت مصر بشرف كسوة الكعبة من عهد عمر بن الخطاب إلى عام 1962 وبعدها تولت ال…	ما المقصود بالجد الاكبر؟	جد قديم	الجد الاقدم	الاعلي مرتبة	الأكبر سنا	B
reading_comprehension	1) الرأي العام: هو تكوين فكرة أو حكم على موضوع أو شخص ما، أو معرفة آراء المستهلكين حول منتج ما،ويمثل قياس الرأي العام أهمية كبرى لدى الحكومات، وهو أحد القنوات المهمة في استشراف مسائل مستجدة تستلزم اخذها بعين الاعتبار عند وضع القرار على مائدة المسؤول، خاصة إذا ما كانت استطلاعات تقوم عليها مراكز مهنية ومحترفة ومستقلة، ومن أهم أساليب قياس الرأي العام الأكثر تأثيرا هي التسويق. 2) يُمثل قياس الرأي الع…	من الفقرة (2) استخدامه لكلمة " الأحاسيس" وكلمة " والمشاعر" يدل على أنها ستلجأ إلى:	طرق غير مألوفة	التزوير	طرق غير منطقية	الإذاعة	A
reading_comprehension	1) الرأي العام: هو تكوين فكرة أو حكم على موضوع أو شخص ما، أو معرفة آراء المستهلكين حول منتج ما،ويمثل قياس الرأي العام أهمية كبرى لدى الحكومات، وهو أحد القنوات المهمة في استشراف مسائل مستجدة تستلزم اخذها بعين الاعتبار عند وضع القرار على مائدة المسؤول، خاصة إذا ما كانت استطلاعات تقوم عليها مراكز مهنية ومحترفة ومستقلة، ومن أهم أساليب قياس الرأي العام الأكثر تأثيرا هي التسويق. 2) يُمثل قياس الرأي الع…	تعتمد الشركات في الدعاية على الأحاسيس والمشاعر "عطف كلمة المشاعر على الأحاسيس" يفيد:	التأكيد	تقوية المعنى	تطوير المهني	تفسير	A
reading_comprehension	1) الرأي العام: هو تكوين فكرة أو حكم على موضوع أو شخص ما، أو معرفة آراء المستهلكين حول منتج ما،ويمثل قياس الرأي العام أهمية كبرى لدى الحكومات، وهو أحد القنوات المهمة في استشراف مسائل مستجدة تستلزم اخذها بعين الاعتبار عند وضع القرار على مائدة المسؤول، خاصة إذا ما كانت استطلاعات تقوم عليها مراكز مهنية ومحترفة ومستقلة، ومن أهم أساليب قياس الرأي العام الأكثر تأثيرا هي التسويق. 2) يُمثل قياس الرأي الع…	من عموم النص نفهم أن غرض القطعة هو ............	سياسي	زراعي	اقتصادي	تجاري	C
reading_comprehension	1) الرأي العام: هو تكوين فكرة أو حكم على موضوع أو شخص ما، أو معرفة آراء المستهلكين حول منتج ما،ويمثل قياس الرأي العام أهمية كبرى لدى الحكومات، وهو أحد القنوات المهمة في استشراف مسائل مستجدة تستلزم اخذها بعين الاعتبار عند وضع القرار على مائدة المسؤول، خاصة إذا ما كانت استطلاعات تقوم عليها مراكز مهنية ومحترفة ومستقلة، ومن أهم أساليب قياس الرأي العام الأكثر تأثيرا هي التسويق. 2) يُمثل قياس الرأي الع…	وفقا لما ورد في الفقرة (2) "إعلان تجاري" تعني:	دعاية	تسويق	ترويج	تمثيل	A
reading_comprehension	1) الرأي العام: هو تكوين فكرة أو حكم على موضوع أو شخص ما، أو معرفة آراء المستهلكين حول منتج ما،ويمثل قياس الرأي العام أهمية كبرى لدى الحكومات، وهو أحد القنوات المهمة في استشراف مسائل مستجدة تستلزم اخذها بعين الاعتبار عند وضع القرار على مائدة المسؤول، خاصة إذا ما كانت استطلاعات تقوم عليها مراكز مهنية ومحترفة ومستقلة، ومن أهم أساليب قياس الرأي العام الأكثر تأثيرا هي التسويق. 2) يُمثل قياس الرأي الع…	وفق لما ورد في الفقرة (2) يخرج قياس الرأي العام للناس على صورة:	اعلان تجاري	أخبار عاجلة	برنامج تلفازي	منتج تجاري	A
reading_comprehension	1) الرأي العام: هو تكوين فكرة أو حكم على موضوع أو شخص ما، أو معرفة آراء المستهلكين حول منتج ما،ويمثل قياس الرأي العام أهمية كبرى لدى الحكومات، وهو أحد القنوات المهمة في استشراف مسائل مستجدة تستلزم اخذها بعين الاعتبار عند وضع القرار على مائدة المسؤول، خاصة إذا ما كانت استطلاعات تقوم عليها مراكز مهنية ومحترفة ومستقلة، ومن أهم أساليب قياس الرأي العام الأكثر تأثيرا هي التسويق. 2) يُمثل قياس الرأي الع…	من الفقرة (2) استخدامه لكلمة"رغبات" وكلمة"مشاعر" يدل :على أنه سيستخدم في إعالنه	طرق غير منتظمة	التزوير	لمبالغة	طرق غير مفهومة	C
reading_comprehension	1) الرأي العام: هو تكوين فكرة أو حكم على موضوع أو شخص ما، أو معرفة آراء المستهلكين حول منتج ما،ويمثل قياس الرأي العام أهمية كبرى لدى الحكومات، وهو أحد القنوات المهمة في استشراف مسائل مستجدة تستلزم اخذها بعين الاعتبار عند وضع القرار على مائدة المسؤول، خاصة إذا ما كانت استطلاعات تقوم عليها مراكز مهنية ومحترفة ومستقلة، ومن أهم أساليب قياس الرأي العام الأكثر تأثيرا هي التسويق. 2) يُمثل قياس الرأي الع…	أفضل عنوان للنص السابق	أساليب قياس الرأي العام	معايير الرأي بين الساسة والعامة	الاقتصاد وصناعة الرأي	قياس الرأي العام	D
reading_comprehension	قد يظن الكثيرون أن التصحر مشكلة طبيعية يسببها الجفاف، التي تسبب انهيار النظام البيئي وهال كالحيوان والانسان فقد بات من المؤكد أن تلك الظاهرة نتاج عملية متصلة من تدهور الارض وأبعادها أصبحت تطال كل ما يحيط بنا، ويلعب الانسان فيها دورا أساسيا حيث يتهم الانسان بضلوعه في وقوع تدهور التربة والنبات والمياه الجوفية بفعل أنشطته الغير مدروسة، منها الافراط في الزراعة، والرعي الجائر، وقطع الغابات وسوء استغلا…	ما الشيء الذي لا يتأثر بالتصحر:	الإنسان	الحيوان	البيئة	الأراضي	D
reading_comprehension	حضر أحد الضيوف إلى الحفل وهو سيد من الاثرياء ، وكان مقطب وجهه، وكان الناس لا يقبلونه لذلك، فحاول أن يحسن ملابسة فلبس أحسن الثياب، ولكن نظرة الناس لم تتغير فيه.	العبارة المتوافقة مع معنى النص:	لا تحقرن من المعروف شيئ ولو أن تلقى أخاك بوجه طلق	إن الله رفيق يحب الرفق	إن الله جميل يحب الجمال	ما كان الرفق في شيء إلا زانه	A
reading_comprehension	ما انفكت أوروبا في أواخر عصورها الوسطى تجمع بين أيديها أهم ما أنتجه العقل البشري من حضارات الشعوب وثقافة الرومان وثقافة العرب وترجم هذا كله، وأخذت دائرة الانتشار تتسع حتى بات في متناول الدارسين في الجامعات والأديرة وتحت أيدي رجال الفن والادب	معنى كلمة " أخذت" في النص:	طلبت	كادت	قاربت	بدأت	D
reading_comprehension	1) يرى المختصون أن أرشيف الانترنت مفيد، ولكن سيكون لتشكيل الارشيف آثار في مواضيع عديدة تتراوح من الخصوصية إلى حقوق النشر. ماذا لو أن طالبة جامعية قامت بإنشاء صفحة خاصة بها على الويب تتضمن صورا لها، وقامت فيما بعد بتمزيق هذه الصور لكنها بقيت في الأرشيف؟ وبالمقابل هل يجب أن يكون لشخصية عامة الحق في إزالة بيانات تتعلق بحياته؟ نرى أنه ليس من السهل حل هذه الامور 2) ومن أجل تبديد هذه المخاوف، فإننا نسم…	وفقا لما ورد في الفقرة(3) قام العلماء بالمطالبة بالاستخدام العادل لحقوق الملكية وذلك للتغلب على المشكلة:	الانتهاك	حقوق النشر	الأرشفة	الاستخدام السيء	B
reading_comprehension	1) ثقافة الانتحار جديدة على المجتمع المسلم، فبعض الأسباب التي تؤدي بالانسان لان يقتل نفسه تكون أسباب تافهة، فال ينتحر الناس بسبب الدخل المادي أو للهروب من البطالة بل بسبب الخواء الروحي ، فالسويد من أكثر دول العالم في متوسط دخل الفرد و مع ذلك هي أكثر الدول في معدل الانتحار . 2) ولا أدري لماذا يقبل المرء على الانتحار ، فيجب علينا الا ننسى أن الله يضمن آجالنا ويكفل أرزاقنا، وما أكثر ما حذر الاسلام م…	وفقا للنص الانتحار يحدث بسبب:	ضعف الإيمان	الخواء الروحي	الثراء المادي	الاكتئاب	B
reading_comprehension	ما انفكت أوروبا في أواخر عصورها الوسطى تجمع بين أيديها أهم ما أنتجه العقل البشري من حضارات الشعوب وثقافة الرومان وثقافة العرب وترجم هذا كله، وأخذت دائرة الانتشار تتسع حتى بات في متناول الدارسين في الجامعات والأديرة وتحت أيدي رجال الفن والادب	من هم الذين قاموا بالترجمة؟	العرب	الروم	اليابان	الأوروبيون	D
reading_comprehension	ما انفكت أوروبا في أواخر عصورها الوسطى تجمع بين أيديها أهم ما أنتجه العقل البشري من حضارات الشعوب وثقافة الرومان وثقافة العرب وترجم هذا كله، وأخذت دائرة الانتشار تتسع حتى بات في متناول الدارسين في الجامعات والأديرة وتحت أيدي رجال الفن والادب	أنسب عنوان للنص:	العلم وأوروبا	ثقافات متنوعة	ثقافات الشعوب	ترجمة العلوم	A
reading_comprehension	كلام الناس مثل الصخور إما أن تحملها على ظهرك فينكسر، أو تبني بها برجا تحت أقدامك فتعلو وتنتصر !	كلمة " ينكسر" عائدة على:	الظهر	الصخر	البرج	كلام الناس	A
reading_comprehension	كلام الناس مثل الصخور إما أن تحملها على ظهرك فينكسر، أو تبني بها برجا تحت أقدامك فتعلو وتنتصر !	المعنى الاقرب للنص أن كلام الناس:	اما أن يُحطمك أو يُحفزك	يُطاق أو لا يُطاق	عظيم	ثقيل	A
reading_comprehension	1) "موزمبيق" بلد إفريقي تعادل مساحته مساحة واليتي:" كاليفورنيا "، "ومونتانا" مجتمعتين، وهي تقع على امتداد الساحل الشرقي لافريقيا بين "تنزانيا" في الشمال و"جنوب إفريقيا" في الجنوب. 2) ودولة "موزمبيق" يكثر فيها الزنوج و فيها بيض و آسيويون، و يهاجر من فيها إلى غيرها؛ لايجاد فرص عمل و لمستوى دخل أفضل. 3) وتعمل دولة "موزمبيق" على تحسين الاقتصاد بيد أن أغلب أهلها يعتمدون على المعونات الخارجية	وفقا لما ورد في الفقرة (1) أي الاتي صحيح؟	كالفورنيا أصغر من موزمبيق	مساحة موزمبيق ضعف مساحة مونتانا	موزمبيق أكبر مساحة من مونتانا وكاليفورنيا	د كاليفورنيا نصف مساحة موزمبيق	A
reading_comprehension	1) "موزمبيق" بلد إفريقي تعادل مساحته مساحة واليتي:" كاليفورنيا "، "ومونتانا" مجتمعتين، وهي تقع على امتداد الساحل الشرقي لافريقيا بين "تنزانيا" في الشمال و"جنوب إفريقيا" في الجنوب. 2) ودولة "موزمبيق" يكثر فيها الزنوج و فيها بيض و آسيويون، و يهاجر من فيها إلى غيرها؛ لايجاد فرص عمل و لمستوى دخل أفضل. 3) وتعمل دولة "موزمبيق" على تحسين الاقتصاد بيد أن أغلب أهلها يعتمدون على المعونات الخارجية	يُفهم من الفقرة (1)	البحر يحد موزمبيق من الشرق	تنزانيا تحد موزمبيق من الجنوب	تنضيد	جنوب إفريقيا تحد موزمبيق من الشمال.	A
reading_comprehension	1) "موزمبيق" بلد إفريقي تعادل مساحته مساحة واليتي:" كاليفورنيا "، "ومونتانا" مجتمعتين، وهي تقع على امتداد الساحل الشرقي لافريقيا بين "تنزانيا" في الشمال و"جنوب إفريقيا" في الجنوب. 2) ودولة "موزمبيق" يكثر فيها الزنوج و فيها بيض و آسيويون، و يهاجر من فيها إلى غيرها؛ لايجاد فرص عمل و لمستوى دخل أفضل. 3) وتعمل دولة "موزمبيق" على تحسين الاقتصاد بيد أن أغلب أهلها يعتمدون على المعونات الخارجية	يلجأ الكثير من سكان " موزمبيق" إلى الهجرة بسبب:	انتشار البطالة	انخفاض مستوى الدخل	قلة الموارد	انتشار الأمراض	B
reading_comprehension	1) "موزمبيق" بلد إفريقي تعادل مساحته مساحة واليتي:" كاليفورنيا "، "ومونتانا" مجتمعتين، وهي تقع على امتداد الساحل الشرقي لافريقيا بين "تنزانيا" في الشمال و"جنوب إفريقيا" في الجنوب. 2) ودولة "موزمبيق" يكثر فيها الزنوج و فيها بيض و آسيويون، و يهاجر من فيها إلى غيرها؛ لايجاد فرص عمل و لمستوى دخل أفضل. 3) وتعمل دولة "موزمبيق" على تحسين الاقتصاد بيد أن أغلب أهلها يعتمدون على المعونات الخارجية	سبب الهجرة من موزمبيق .......	البحث عن مستوى حياة أفضل	ارتفاع درجات الحرارة	الجفاف	الفيضانات	A
reading_comprehension	1) ثقافة الانتحار جديدة على المجتمع المسلم، فبعض الأسباب التي تؤدي بالانسان لان يقتل نفسه تكون أسباب تافهة، فال ينتحر الناس بسبب الدخل المادي أو للهروب من البطالة بل بسبب الخواء الروحي ، فالسويد من أكثر دول العالم في متوسط دخل الفرد و مع ذلك هي أكثر الدول في معدل الانتحار . 2) ولا أدري لماذا يقبل المرء على الانتحار ، فيجب علينا الا ننسى أن الله يضمن آجالنا ويكفل أرزاقنا، وما أكثر ما حذر الاسلام م…	المثل الذي ينطبق على جملة " للهروب من البطالة ":	كالمستجير من الرمضاء بالنار	رمتني بدائها وانسلت	العين بالعين والسن بالسن، والبادي أظلم	إن كنت لا تدري فالمصيبة أعظم	A
reading_comprehension	يحيط بالارض الهواء وهو ضروري لحياة كل من الانسان والحيوان والنبات، ويحيط بالارض غالف جوي يتكون من طبقات عدة: أولها"التروبوسفير" وتحتوي هذه الطبقة على الاكسجين وثاني أكسيد الكربون والنيتروجين وبعض الغازات المهمة الاخري بالاضافة إلى الماء، ويتراوح ارتفاعها بين 8 الي 15 كيلو مترا ، وتقل درجة الحرارة كلما زاد الارتفاع عن سطح الارض بمعدل ثابت هو درجة واحدة لكل 150 مترا ثاني طبقات الغالف الجوي طبقة"الس…	يوجد الماء في أي طبقة من طبقات الغلاف الجوي؟	طبقة التروبوسفير	طبقة الميزوسفير	طبقة الثيرموسفير	طبقة الستراتسوفير	A
reading_comprehension	يحيط بالارض الهواء وهو ضروري لحياة كل من الانسان والحيوان والنبات، ويحيط بالارض غالف جوي يتكون من طبقات عدة: أولها"التروبوسفير" وتحتوي هذه الطبقة على الاكسجين وثاني أكسيد الكربون والنيتروجين وبعض الغازات المهمة الاخري بالاضافة إلى الماء، ويتراوح ارتفاعها بين 8 الي 15 كيلو مترا ، وتقل درجة الحرارة كلما زاد الارتفاع عن سطح الارض بمعدل ثابت هو درجة واحدة لكل 150 مترا ثاني طبقات الغالف الجوي طبقة"الس…	العلاقة بين "الارتفاع عن سطح الأرض" و"ارتفاع درجة الحرارة".	طردية	عكسية	رأسية	أفقية	B
reading_comprehension	1) يرى المختصون أن أرشيف الانترنت مفيد، ولكن سيكون لتشكيل الارشيف آثار في مواضيع عديدة تتراوح من الخصوصية إلى حقوق النشر. ماذا لو أن طالبة جامعية قامت بإنشاء صفحة خاصة بها على الويب تتضمن صورا لها، وقامت فيما بعد بتمزيق هذه الصور لكنها بقيت في الأرشيف؟ وبالمقابل هل يجب أن يكون لشخصية عامة الحق في إزالة بيانات تتعلق بحياته؟ نرى أنه ليس من السهل حل هذه الامور 2) ومن أجل تبديد هذه المخاوف، فإننا نسم…	الاستخدام العادل المذكور في الفقرة الأخيرة يدل على:	مراقبة صفحات الشبكة	عدم انتهاك الحقوق	العدل بين مستخدمي الإنترنت	الخصوصية وحقوق النشر	D
reading_comprehension	يحيط بالارض الهواء وهو ضروري لحياة كل من الانسان والحيوان والنبات، ويحيط بالارض غالف جوي يتكون من طبقات عدة: أولها"التروبوسفير" وتحتوي هذه الطبقة على الاكسجين وثاني أكسيد الكربون والنيتروجين وبعض الغازات المهمة الاخري بالاضافة إلى الماء، ويتراوح ارتفاعها بين 8 الي 15 كيلو مترا ، وتقل درجة الحرارة كلما زاد الارتفاع عن سطح الارض بمعدل ثابت هو درجة واحدة لكل 150 مترا ثاني طبقات الغالف الجوي طبقة"الس…	عندما نرتفع (750 مترا ) كم تكون درجة حرارة تنخفض؟	8	7	5	10	C
reading_comprehension	يحيط بالارض الهواء وهو ضروري لحياة كل من الانسان والحيوان والنبات، ويحيط بالارض غالف جوي يتكون من طبقات عدة: أولها"التروبوسفير" وتحتوي هذه الطبقة على الاكسجين وثاني أكسيد الكربون والنيتروجين وبعض الغازات المهمة الاخري بالاضافة إلى الماء، ويتراوح ارتفاعها بين 8 الي 15 كيلو مترا ، وتقل درجة الحرارة كلما زاد الارتفاع عن سطح الارض بمعدل ثابت هو درجة واحدة لكل 150 مترا ثاني طبقات الغالف الجوي طبقة"الس…	الأفضل للطائرات أن تطير في ارتفاع:	15 - 19 كيلو متر	11 -15 كيلو متر	25 - 30 كيلو متر	30 - 33 كيلو متر	A
reading_comprehension	يحيط بالارض الهواء وهو ضروري لحياة كل من الانسان والحيوان والنبات، ويحيط بالارض غالف جوي يتكون من طبقات عدة: أولها"التروبوسفير" وتحتوي هذه الطبقة على الاكسجين وثاني أكسيد الكربون والنيتروجين وبعض الغازات المهمة الاخري بالاضافة إلى الماء، ويتراوح ارتفاعها بين 8 الي 15 كيلو مترا ، وتقل درجة الحرارة كلما زاد الارتفاع عن سطح الارض بمعدل ثابت هو درجة واحدة لكل 150 مترا ثاني طبقات الغالف الجوي طبقة"الس…	يبدأ انعدام الاكسجين عند ارتفاع ...... كيلو مترا:	150	15	11	9	B
reading_comprehension	1) يعود الفضل في اختراع مادة الورق كما نعرفها الان إلى الصينيين الذين أنتجوه ابتداء من القرن الاول ميلادي ، وذلك انطلاقا من سيقان نبات الخيزران (البامبو) المجوفة والخرق البالية أو شباك الصيد والقنب وعشب الصين. 2) ويتم تحسينه باستخدام لحاء الشجر والقنب وقطع القماش حيث كانت هذه المواد تدق، بعد أن تغسل وتفقد الوائها، في مطاحن خاصة حتى تتحول إلى عجينة طرية فتضاف إليها كمية من الماء حتى تصبح شبيهة بسا…	الفقرة الثانية تختلف عن بقية فقرات القطعة بأنها:	تسويقية	تبريرية	إجمالية	تفصيلية	D
reading_comprehension	1) يعود الفضل في اختراع مادة الورق كما نعرفها الان إلى الصينيين الذين أنتجوه ابتداء من القرن الاول ميلادي ، وذلك انطلاقا من سيقان نبات الخيزران (البامبو) المجوفة والخرق البالية أو شباك الصيد والقنب وعشب الصين. 2) ويتم تحسينه باستخدام لحاء الشجر والقنب وقطع القماش حيث كانت هذه المواد تدق، بعد أن تغسل وتفقد الوائها، في مطاحن خاصة حتى تتحول إلى عجينة طرية فتضاف إليها كمية من الماء حتى تصبح شبيهة بسا…	العنوان الانسب لعموم النص:	وصف الورق	اختراع الورق	صناعة الورق	تاريخ الورق	B
reading_comprehension	1) يعود الفضل في اختراع مادة الورق كما نعرفها الان إلى الصينيين الذين أنتجوه ابتداء من القرن الاول ميلادي ، وذلك انطلاقا من سيقان نبات الخيزران (البامبو) المجوفة والخرق البالية أو شباك الصيد والقنب وعشب الصين. 2) ويتم تحسينه باستخدام لحاء الشجر والقنب وقطع القماش حيث كانت هذه المواد تدق، بعد أن تغسل وتفقد الوائها، في مطاحن خاصة حتى تتحول إلى عجينة طرية فتضاف إليها كمية من الماء حتى تصبح شبيهة بسا…	في الفقرة الأخيرة ما المقصود ( المصدر الأول)	تعدد طرقه	الهدف من إنتاجه أو طريقة إنتاجه	أنواع إنتاجه	طريقة معرفته	B
reading_comprehension	1) يعود الفضل في اختراع مادة الورق كما نعرفها الان إلى الصينيين الذين أنتجوه ابتداء من القرن الاول ميلادي ، وذلك انطلاقا من سيقان نبات الخيزران (البامبو) المجوفة والخرق البالية أو شباك الصيد والقنب وعشب الصين. 2) ويتم تحسينه باستخدام لحاء الشجر والقنب وقطع القماش حيث كانت هذه المواد تدق، بعد أن تغسل وتفقد الوائها، في مطاحن خاصة حتى تتحول إلى عجينة طرية فتضاف إليها كمية من الماء حتى تصبح شبيهة بسا…	وفقا لما ورد في الفقرة "3" معنى كلمة (دخيلة):	عامية	أجنبية	عربية	فصحى	B
reading_comprehension	1) يعود الفضل في اختراع مادة الورق كما نعرفها الان إلى الصينيين الذين أنتجوه ابتداء من القرن الاول ميلادي ، وذلك انطلاقا من سيقان نبات الخيزران (البامبو) المجوفة والخرق البالية أو شباك الصيد والقنب وعشب الصين. 2) ويتم تحسينه باستخدام لحاء الشجر والقنب وقطع القماش حيث كانت هذه المواد تدق، بعد أن تغسل وتفقد الوائها، في مطاحن خاصة حتى تتحول إلى عجينة طرية فتضاف إليها كمية من الماء حتى تصبح شبيهة بسا…	من خلال قراءتك للنص ، ما الترتيب الصحيح للفقرات؟	1 - 2 -4 - 3	3 - 4 -2 - 1	1 -2 -3 -4	2 -3 -4 -1	B
reading_comprehension	1) ثقافة الانتحار جديدة على المجتمع المسلم، فبعض الأسباب التي تؤدي بالانسان لان يقتل نفسه تكون أسباب تافهة، فال ينتحر الناس بسبب الدخل المادي أو للهروب من البطالة بل بسبب الخواء الروحي ، فالسويد من أكثر دول العالم في متوسط دخل الفرد و مع ذلك هي أكثر الدول في معدل الانتحار . 2) ولا أدري لماذا يقبل المرء على الانتحار ، فيجب علينا الا ننسى أن الله يضمن آجالنا ويكفل أرزاقنا، وما أكثر ما حذر الاسلام م…	العلاقة بين " يحمي" ويصون"	ترادف	تناقض	تباين	تعاضد	A
reading_comprehension	1) ثقافة الانتحار جديدة على المجتمع المسلم، فبعض الأسباب التي تؤدي بالانسان لان يقتل نفسه تكون أسباب تافهة، فال ينتحر الناس بسبب الدخل المادي أو للهروب من البطالة بل بسبب الخواء الروحي ، فالسويد من أكثر دول العالم في متوسط دخل الفرد و مع ذلك هي أكثر الدول في معدل الانتحار . 2) ولا أدري لماذا يقبل المرء على الانتحار ، فيجب علينا الا ننسى أن الله يضمن آجالنا ويكفل أرزاقنا، وما أكثر ما حذر الاسلام م…	العلاقة بين "خواء الروح" والدخل (الثراء) المادي	ارتباط	منفكة	تشابه	اتفاق	B
reading_comprehension	1) ثقافة الانتحار جديدة على المجتمع المسلم، فبعض الأسباب التي تؤدي بالانسان لان يقتل نفسه تكون أسباب تافهة، فال ينتحر الناس بسبب الدخل المادي أو للهروب من البطالة بل بسبب الخواء الروحي ، فالسويد من أكثر دول العالم في متوسط دخل الفرد و مع ذلك هي أكثر الدول في معدل الانتحار . 2) ولا أدري لماذا يقبل المرء على الانتحار ، فيجب علينا الا ننسى أن الله يضمن آجالنا ويكفل أرزاقنا، وما أكثر ما حذر الاسلام م…	يعتبر هذا النص	اجتماعي	سياسي	ثقافي	اقتصادي	A
reading_comprehension	1) ثقافة الانتحار جديدة على المجتمع المسلم، فبعض الأسباب التي تؤدي بالانسان لان يقتل نفسه تكون أسباب تافهة، فال ينتحر الناس بسبب الدخل المادي أو للهروب من البطالة بل بسبب الخواء الروحي ، فالسويد من أكثر دول العالم في متوسط دخل الفرد و مع ذلك هي أكثر الدول في معدل الانتحار . 2) ولا أدري لماذا يقبل المرء على الانتحار ، فيجب علينا الا ننسى أن الله يضمن آجالنا ويكفل أرزاقنا، وما أكثر ما حذر الاسلام م…	وفقا لما ورد في الفقرة (1) الخواء الروحي هو :	نقص العقل	زيادة التفكير	تدني الإيمان	حب النفس	C
reading_comprehension	يحيط بالارض الهواء وهو ضروري لحياة كل من الانسان والحيوان والنبات، ويحيط بالارض غالف جوي يتكون من طبقات عدة: أولها"التروبوسفير" وتحتوي هذه الطبقة على الاكسجين وثاني أكسيد الكربون والنيتروجين وبعض الغازات المهمة الاخري بالاضافة إلى الماء، ويتراوح ارتفاعها بين 8 الي 15 كيلو مترا ، وتقل درجة الحرارة كلما زاد الارتفاع عن سطح الارض بمعدل ثابت هو درجة واحدة لكل 150 مترا ثاني طبقات الغالف الجوي طبقة"الس…	أين يوجد الماء؟	طبقة التربوسفير	طبقة الستراتو سفير	طبقة الميزوسفير	طبقة الهكسوسفير	A
reading_comprehension	قد يظن الكثيرون أن التصحر مشكلة طبيعية يسببها الجفاف، التي تسبب انهيار النظام البيئي وهال كالحيوان والانسان فقد بات من المؤكد أن تلك الظاهرة نتاج عملية متصلة من تدهور الارض وأبعادها أصبحت تطال كل ما يحيط بنا، ويلعب الانسان فيها دورا أساسيا حيث يتهم الانسان بضلوعه في وقوع تدهور التربة والنبات والمياه الجوفية بفعل أنشطته الغير مدروسة، منها الافراط في الزراعة، والرعي الجائر، وقطع الغابات وسوء استغلا…	نفهم من القطعة للحد من التصحر وزيادة الجفاف يجب:	وفرة المياه	حسن الإدارة والتخطيط	كثرة الزراعة	سوء التنظيم	B
reading_comprehension	تختلف الأنهار فيما بينها اختلافاً كبيراً من حيث الحجم، فبعضها صغير جداً حتى إنها تجف خلال فصول الجفاف. وأطول نهر في العالم هو نهر النيل في إفريقيا، ويليه من حيث الطول نهر الأمازون في أمريكا الجنوبية، إلا أن كمية المياه التي يحملها نهر الأمازون تفوق كمية المياه في أي نهر آخر، بل وتفوق كمية المياه في نهر النيل، ونهر المسيسيبي في أمريكا، ونهر يانجستي في الصن، مجتمعة. وإلى جانب كون الأنهار مهمة للزرا…	يُفهم من النص أن المتسبب في توليد الطاقة من الأنهار، هو:	طول مجراها	قوة اندفاع مياهها	كمية جريان مياهها	عرض مجراها	B
reading_comprehension	قد يظن الكثيرون أن التصحر مشكلة طبيعية يسببها الجفاف، التي تسبب انهيار النظام البيئي وهال كالحيوان والانسان فقد بات من المؤكد أن تلك الظاهرة نتاج عملية متصلة من تدهور الارض وأبعادها أصبحت تطال كل ما يحيط بنا، ويلعب الانسان فيها دورا أساسيا حيث يتهم الانسان بضلوعه في وقوع تدهور التربة والنبات والمياه الجوفية بفعل أنشطته الغير مدروسة، منها الافراط في الزراعة، والرعي الجائر، وقطع الغابات وسوء استغلا…	تأثير الجفاف على التصحر:	يقل تأثيره	يزيد تأثيره	ليس له علاقة	سببه الرئيسي	B
reading_comprehension	قد يظن الكثيرون أن التصحر مشكلة طبيعية يسببها الجفاف، التي تسبب انهيار النظام البيئي وهال كالحيوان والانسان فقد بات من المؤكد أن تلك الظاهرة نتاج عملية متصلة من تدهور الارض وأبعادها أصبحت تطال كل ما يحيط بنا، ويلعب الانسان فيها دورا أساسيا حيث يتهم الانسان بضلوعه في وقوع تدهور التربة والنبات والمياه الجوفية بفعل أنشطته الغير مدروسة، منها الافراط في الزراعة، والرعي الجائر، وقطع الغابات وسوء استغلا…	ما هو سبب هجرة الفالحين؟	تدهور الأراضي الزراعية	نقص المياه	لسهولة حياة المدن	لضعف الخدمات بالقرى	A
reading_comprehension	1) الانتحار ينتج عن مجموعة من العوامل التي تساهم في الوصول لنقطة محددة من الضغط، وقد أخذت ظاهرة الانتحار في التنامي بصورة كبيرة وتختلف أسبابه ودوافعه من مجتمع آلخر ولكن من الغريب أنها تنتشر في دول غنية ليس بسبب الثراء المالي بل بسبب الخواء الروحي، فنجد دولة كالسويد من أغنى الدول لكنها تسجل أكبر نسبة انتحار. 2) قد يكون العامل المادي مؤثر في مجتمعاتنا حيث أن البطالة تعتبر سببا مباشرا للكثير من حالا…	العلاقة بين (حفظ) و (حماية)	ترادف	تضاد	مقابلة	تناقض	A
reading_comprehension	1) الانتحار ينتج عن مجموعة من العوامل التي تساهم في الوصول لنقطة محددة من الضغط، وقد أخذت ظاهرة الانتحار في التنامي بصورة كبيرة وتختلف أسبابه ودوافعه من مجتمع لاخر ولكن من الغريب أنها تنتشر في دول غنية ليس بسبب الثراء المالي بل بسبب الخواء الروحي، فنجد دولة كالسويد من أغنى الدول لكنها تسجل أكبر نسبة انتحار. 2) قد يكون العامل المادي مؤثر في مجتمعاتنا حيث أن البطالة تعتبر سببا مباشرا للكثير من حالا…	معنى ( خواء روحي ) الواردة بالنص ........	ازدراء النفس	ندرة التعليم	قلة المال	ضعف الايمان	D
reading_comprehension	1) الانتحار ينتج عن مجموعة من العوامل التي تساهم في الوصول لنقطة محددة من الضغط، وقد أخذت ظاهرة الانتحار في التنامي بصورة كبيرة وتختلف أسبابه ودوافعه من مجتمع لاخر ولكن من الغريب أنها تنتشر في دول غنية ليس بسبب الثراء المالي بل بسبب الخواء الروحي، فنجد دولة كالسويد من أغنى الدول لكنها تسجل أكبر نسبة انتحار. 2) قد يكون العامل المادي مؤثر في مجتمعاتنا حيث أن البطالة تعتبر سببا مباشرا للكثير من حالا…	وفقا للنص الانتحار يحدث بسبب ..........	ضعف الايمان	الخواء الروحي	الثراء المادي	الاكتئاب	B
reading_comprehension	1) الانتحار ينتج عن مجموعة من العوامل التي تساهم في الوصول لنقطة محددة من الضغط، وقد أخذت ظاهرة الانتحار في التنامي بصورة كبيرة وتختلف أسبابه ودوافعه من مجتمع آلخر ولكن من الغريب أنها تنتشر في دول غنية ليس بسبب الثراء المالي بل بسبب الخواء الروحي، فنجد دولة كالسويد من أغنى الدول لكنها تسجل أكبر نسبة انتحار. 2) قد يكون العامل المادي مؤثر في مجتمعاتنا حيث أن البطالة تعتبر سببا مباشرا للكثير من حالا…	ما نوع النص( الغرض من القطعة)؟ ،موضوع النص ....................	اجتماعي	علمي	رياضي	ثقافي	A
reading_comprehension	1) تستطيع أسرع الحواسيب في يومنا هذا القيام بمئات بلايين العمليات الحسابية والمنطقية في ثوا ٍن قليلة، والتي يستطيع مئات من البشر القيام بها في عدة سنوات. 2) إن برامج الحاسوب ببساطة هي عبارة عن قائمة من الأوامر ينفذها الحاسوب، وتتراوح هذه الأوامر( التعليمات ) بين بعض الأوامر القليلة التي تؤدي مهمة بسيطة إلى قائمة أوامر أكثر تعقيدا والتي من الممكن أن تحتوي جداول من البيانات، وتتعدد أنواع لحواسيب من…	من خلال ما ورد بالنص فإن كل الاتي يُعتبر بسيطا الا	جهاز فتح الابواب	آلة التصوير الرقمي	طائرة تعمل بدون طيار	عربة لاسلكية لألطفال	C
reading_comprehension	1) تستطيع أسرع الحواسيب في يومنا هذا القيام بمئات بلايين العمليات الحسابية والمنطقية في ثوا ٍن قليلة، والتي يستطيع مئات من البشر القيام بها في عدة سنوات. 2) إن برامج الحاسوب ببساطة هي عبارة عن قائمة من الأوامر ينفذها الحاسوب، وتتراوح هذه الأوامر( التعليمات ) بين بعض الأوامر القليلة التي تؤدي مهمة بسيطة إلى قائمة أوامر أكثر تعقيدا والتي من الممكن أن تحتوي جداول من البيانات، وتتعدد أنواع لحواسيب من…	يمكن استبدال (نظيره) في الفقرة الثالثة ب:	نقيضه	الاختلاف	تناقض	شبيهه	D
reading_comprehension	1) تستطيع أسرع الحواسيب في يومنا هذا القيام بمئات بلايين العمليات الحسابية والمنطقية في ثوا ٍن قليلة، والتي يستطيع مئات من البشر القيام بها في عدة سنوات. 2) إن برامج الحاسوب ببساطة هي عبارة عن قائمة من الأوامر ينفذها الحاسوب، وتتراوح هذه الأوامر( التعليمات ) بين بعض الأوامر القليلة التي تؤدي مهمة بسيطة إلى قائمة أوامر أكثر تعقيدا والتي من الممكن أن تحتوي جداول من البيانات، وتتعدد أنواع لحواسيب من…	ونظيره (الواردة بالفقرة 3) تدل على:	التقابل	التضاد	الاختلاف	التماثل	D
reading_comprehension	1) تستطيع أسرع الحواسيب في يومنا هذا القيام بمئات بلايين العمليات الحسابية والمنطقية في ثوا ٍن قليلة، والتي يستطيع مئات من البشر القيام بها في عدة سنوات. 2) إن برامج الحاسوب ببساطة هي عبارة عن قائمة من الأوامر ينفذها الحاسوب، وتتراوح هذه الأوامر( التعليمات ) بين بعض الأوامر القليلة التي تؤدي مهمة بسيطة إلى قائمة أوامر أكثر تعقيدا والتي من الممكن أن تحتوي جداول من البيانات، وتتعدد أنواع لحواسيب من…	العلاقة بين المكونات الصلبة والمرنة للحاسوب	تعارض	تكامل	تفصيل	لا علاقة بينهما	B
reading_comprehension	1) تستطيع أسرع الحواسيب في يومنا هذا القيام بمئات بلايين العمليات الحسابية والمنطقية في ثوا ٍن قليلة، والتي يستطيع مئات من البشر القيام بها في عدة سنوات. 2) إن برامج الحاسوب ببساطة هي عبارة عن قائمة من الأوامر ينفذها الحاسوب، وتتراوح هذه الأوامر( التعليمات ) بين بعض الأوامر القليلة التي تؤدي مهمة بسيطة إلى قائمة أوامر أكثر تعقيدا والتي من الممكن أن تحتوي جداول من البيانات، وتتعدد أنواع لحواسيب من…	فقا للنص فإن عملية اختيار الحواسيب تكون على أساس .	3 أنواع	نوعين	4 أنواع	5 أنواع	A
reading_comprehension	1) الانتحار ينتج عن مجموعة من العوامل التي تساهم في الوصول لنقطة محددة من الضغط، وقد أخذت ظاهرة الانتحار في التنامي بصورة كبيرة وتختلف أسبابه ودوافعه من مجتمع لاخر ولكن من الغريب أنها تنتشر في دول غنية ليس بسبب الثراء المالي بل بسبب الخواء الروحي، فنجد دولة كالسويد من أغنى الدول لكنها تسجل أكبر نسبة انتحار. 2) قد يكون العامل المادي مؤثر في مجتمعاتنا حيث أن البطالة تعتبر سببا مباشرا للكثير من حالا…	المثل الذي ينطبق على جملة " للهروب من البطالة"	كالمستجير من الرمضاء بالنار	رجع بخفي حنين	رمتني بدائها وانسلت	كأن على رؤوسهم الطير	A
reading_comprehension	1) تستطيع أسرع الحواسيب في يومنا هذا القيام بمئات بلايين العمليات الحسابية والمنطقية في ثوا ٍن قليلة، والتي يستطيع مئات من البشر القيام بها في عدة سنوات. 2) إن برامج الحاسوب ببساطة هي عبارة عن قائمة من الأوامر ينفذها الحاسوب، وتتراوح هذه الأوامر( التعليمات ) بين بعض الأوامر القليلة التي تؤدي مهمة بسيطة إلى قائمة أوامر أكثر تعقيدا والتي من الممكن أن تحتوي جداول من البيانات، وتتعدد أنواع لحواسيب من…	إذا حدث خطأ برمجي في برمجة الحاسوب فسوف يكون بسبب	المبرمج	البرنامج	فيروس	العميل	A
reading_comprehension	1) تستطيع أسرع الحواسيب في يومنا هذا القيام بمئات بلايين العمليات الحسابية والمنطقية في ثوا ٍن قليلة، والتي يستطيع مئات من البشر القيام بها في عدة سنوات. 2) إن برامج الحاسوب ببساطة هي عبارة عن قائمة من الأوامر ينفذها الحاسوب، وتتراوح هذه الأوامر( التعليمات ) بين بعض الأوامر القليلة التي تؤدي مهمة بسيطة إلى قائمة أوامر أكثر تعقيدا والتي من الممكن أن تحتوي جداول من البيانات، وتتعدد أنواع لحواسيب من…	وفقا لما ورد في الفقرة (1) الحاسب يتميز عن الإنسان بـ:	الدقة الفائقة	خفة الوزن	السرعة الفائقة	تعدد أنواعها	C
reading_comprehension	1) تستطيع أسرع الحواسيب في يومنا هذا القيام بمئات بلايين العمليات الحسابية والمنطقية في ثوا ٍن قليلة، والتي يستطيع مئات من البشر القيام بها في عدة سنوات. 2) إن برامج الحاسوب ببساطة هي عبارة عن قائمة من الأوامر ينفذها الحاسوب، وتتراوح هذه الأوامر( التعليمات ) بين بعض الأوامر القليلة التي تؤدي مهمة بسيطة إلى قائمة أوامر أكثر تعقيدا والتي من الممكن أن تحتوي جداول من البيانات، وتتعدد أنواع لحواسيب من…	وفقا لما ورد في الفقرة (1) بعض المسائل يستغرق حلها سنة من الانسان يستطيع الحاسب الالي حلها في:	أيام	ساعات	ثواني	دقائق	C
reading_comprehension	في يوم من الايام كان الثعلب يتجول فوجد حجرا أبيضا بين لصبين ، فقرر أن يغتال بها الاسد ، فكر الثعلب في حيلة ثم ذهب إلى الاسد ، قال له إني وجدت غنيمة باردة ، شحمة كبيرة و لم أرد أن أخذها وتركتها لك فتعالى معي لأريكها ، فذهبا إلى هناك ثم توقف الثعلب وقال للأسد اذهب يا مولاي ، فدخل ولكن المكان كان ضيقا فدفع نفسه فعلق هناك وجاء الثعلب فبدأ يسحبه من ذيله فقال الأسد ماذا تفعل يا هذا ؟؟ قال أحاول مساعدتك…	( لصبين ) كلمه مفردها لصب وتعني:	الحفرة العميقة	المضيق في الجبل	الحديد	الفولاذ	B
reading_comprehension	في يوم من الايام كان الثعلب يتجول فوجد حجرا أبيضا بين لصبين ، فقرر أن يغتال بها الاسد ، فكر الثعلب في حيلة ثم ذهب إلى الاسد ، قال له إني وجدت غنيمة باردة ، شحمة كبيرة و لم أرد أن أخذها وتركتها لك فتعالى معي لأريكها ، فذهبا إلى هناك ثم توقف الثعلب وقال للأسد اذهب يا مولاي ، فدخل ولكن المكان كان ضيقا فدفع نفسه فعلق هناك وجاء الثعلب فبدأ يسحبه من ذيله فقال الأسد ماذا تفعل يا هذا ؟؟ قال أحاول مساعدتك…	يدل تصرف الثعلب ( وكيف أخدش رأس مولاي ) على:	جبنه ومكره	حكمته	لؤمه	دهائه وخبثه	A
reading_comprehension	في يوم من الايام كان الثعلب يتجول فوجد حجرا أبيضا بين لصبين ، فقرر أن يغتال بها الاسد ، فكر الثعلب في حيلة ثم ذهب إلى الاسد ، قال له إني وجدت غنيمة باردة ، شحمة كبيرة و لم أرد أن أخذها وتركتها لك فتعالى معي لأريكها ، فذهبا إلى هناك ثم توقف الثعلب وقال للأسد اذهب يا مولاي ، فدخل ولكن المكان كان ضيقا فدفع نفسه فعلق هناك وجاء الثعلب فبدأ يسحبه من ذيله فقال الأسد ماذا تفعل يا هذا ؟؟ قال أحاول مساعدتك…	:(غنيمة باردة) تعني	لا تعب فيها	شديدة البرودة	موثوقة	هادئة	A
reading_comprehension	في يوم من الايام كان الثعلب يتجول فوجد حجرا أبيضا بين لصبين ، فقرر أن يغتال بها الاسد ، فكر الثعلب في حيلة ثم ذهب إلى الاسد ، قال له إني وجدت غنيمة باردة ، شحمة كبيرة و لم أرد أن أخذها وتركتها لك فتعالى معي لأريكها ، فذهبا إلى هناك ثم توقف الثعلب وقال للأسد اذهب يا مولاي ، فدخل ولكن المكان كان ضيقا فدفع نفسه فعلق هناك وجاء الثعلب فبدأ يسحبه من ذيله فقال الأسد ماذا تفعل يا هذا ؟؟ قال أحاول مساعدتك…	كلمة (قبل ) في آخر الفقرة تشكيلها هو :	قبُلِ	قبًّل	قبُلُ	قِبَل	D
reading_comprehension	أنثى العقرب تتزوج ثم تقتل زوجها مباشرة بعد التزاوج وعندما تقوم بوضع صغارها فإنها تموت بسبب الشقوق التي في جسمها.	علاقة جملة (بسبب الشقوق التي في جسمها ) بما قبلها	سببية	نتيجة	تضاد	مقابلة	A
reading_comprehension	أنثى العقرب تتزوج ثم تقتل زوجها مباشرة بعد التزاوج وعندما تقوم بوضع صغارها فإنها تموت بسبب الشقوق التي في جسمها.	العادة التي تقوم بها أنثى العقرب بالنسبة لباقي الحيوانات	غريبة	طبيعية	سائدة	منتشرة	A
reading_comprehension	أنثى العقرب تتزوج ثم تقتل زوجها مباشرة بعد التزاوج وعندما تقوم بوضع صغارها فإنها تموت بسبب الشقوق التي في جسمها.	علاقة جملة (فإنها تموت) بجملة ( بسبب الشقوق التي في جسمها):	تفضيل	نتيجة	سببية	تعليل	B
reading_comprehension	أنثى العقرب تتزوج ثم تقتل زوجها مباشرة بعد التزاوج وعندما تقوم بوضع صغارها فإنها تموت بسبب الشقوق التي في جسمها.	قتل العقرب لزوجها تصرف:	غريزي	همجي	عاطفي	عدواني	A
reading_comprehension	1) تستطيع أسرع الحواسيب في يومنا هذا القيام بمئات بلايين العمليات الحسابية والمنطقية في ثوا ٍن قليلة، والتي يستطيع مئات من البشر القيام بها في عدة سنوات. 2) إن برامج الحاسوب ببساطة هي عبارة عن قائمة من الأوامر ينفذها الحاسوب، وتتراوح هذه الأوامر( التعليمات ) بين بعض الأوامر القليلة التي تؤدي مهمة بسيطة إلى قائمة أوامر أكثر تعقيدا والتي من الممكن أن تحتوي جداول من البيانات، وتتعدد أنواع لحواسيب من…	تم ايراد إلمقارنة بين البشر والحاسوب في بداية النص ل............	بيان السرعة الفائقة	بيان أهمية االختراع	الاستدراك	التنويه	B
reading_comprehension	1) أبو القاسم خلف بن عباس الزهراوي 325 هـ - 404 هـ ) هو طبيب عربي مسلم عاش في الاندلس . يعدأعظم الجراحين الذين ظهروا في العالم الاسلامي ووصفه الكثيرون من العلماء بأبي الجراحة الحديثة. أعظم مساهماته في الطب هو كتاب " التصريف لمن عجز عن التأليف". الذي يعد موسوعة طبية من ثالثين مجلدا 2) وكان طبيبا شاملا تنوعت خبرته في مجالات الطب كافة، وأجادها بشكل ملفت. فبالاضافة إلى الطب الباطنة والجراحة، عالج الأ…	وفقا للفقرة (2) عدد الأقسام التي مارسها " الزهراوي":	3	4	2	1	B
reading_comprehension	1) الانتحار ينتج عن مجموعة من العوامل التي تساهم في الوصول لنقطة محددة من الضغط، وقد أخذت ظاهرة الانتحار في التنامي بصورة كبيرة وتختلف أسبابه ودوافعه من مجتمع لاخر ولكن من الغريب أنها تنتشر في دول غنية ليس بسبب الثراء المالي بل بسبب الخواء الروحي، فنجد دولة كالسويد من أغنى الدول لكنها تسجل أكبر نسبة انتحار. 2) قد يكون العامل المادي مؤثر في مجتمعاتنا حيث أن البطالة تعتبر سببا مباشرا للكثير من حالا…	العلاقة بين ( خواء روحي ) و (الثراء المادي ) طبقا لما ورد في الفقرة (1)	ارتباط	تضاد	تقابل	منفكة	D
reading_comprehension	1) أبو القاسم خلف بن عباس الزهراوي 325 هـ - 404 هـ ) هو طبيب عربي مسلم عاش في الاندلس . يعدأعظم الجراحين الذين ظهروا في العالم الاسلامي ووصفه الكثيرون من العلماء بأبي الجراحة الحديثة. أعظم مساهماته في الطب هو كتاب " التصريف لمن عجز عن التأليف". الذي يعد موسوعة طبية من ثالثين مجلدا 2) وكان طبيبا شاملا تنوعت خبرته في مجالات الطب كافة، وأجادها بشكل ملفت. فبالاضافة إلى الطب الباطنة والجراحة، عالج الأ…	على ماذا يدل معنى الطب السريري من الفقرة (3)	على قلة الانتشار	كثرة استخدامه	يدل ذلك على أن الطب السريري لم يكن شائعا في عصر الزهراوي	جـ د لم يكن شائعا	C
reading_comprehension	قد يظن الكثيرون أن التصحر مشكلة طبيعية يسببها الجفاف، التي تسبب انهيار النظام البيئي وهال كالحيوان والانسان فقد بات من المؤكد أن تلك الظاهرة نتاج عملية متصلة من تدهور الارض وأبعادها أصبحت تطال كل ما يحيط بنا، ويلعب الانسان فيها دورا أساسيا حيث يتهم الانسان بضلوعه في وقوع تدهور التربة والنبات والمياه الجوفية بفعل أنشطته الغير مدروسة، منها الافراط في الزراعة، والرعي الجائر، وقطع الغابات وسوء استغلا…	تتحدث الفقرة (1) عن	الأنشطة التي تسبب التصحر	المشاكل البيئية	الجفاف	كثرة الحيوانات	A
reading_comprehension	لو حسب كل منا العادات التي غيرها بنفسه - ولوكر ها - حسب الأنظمة والقوانين التي سنتها الحكومات، وبسبب تعاطي الوعي البيئي لدى اإلنسان، لعلم أنه تغير سلوكه تجاه البيئة للأحسن وينبغي أن يتغير الانسان لتكون اخلاقه رقيبا على أفعاله، ومن هنا تعلم أن سلوك الانسان وحده تجاه البيئة حتى ولو تحسن كثيزا، فهذا وحده ليس بكاف ولابد من التعاون مع الانظمة كي نُحسن من البيئة.	أنسب عنوان للنص:	نحن والبيئة	حقوق البيئة	تدهور البيئة	عادات البيئة	A
reading_comprehension	لو حسب كل منا العادات التي غيرها بنفسه - ولوكر ها - حسب الأنظمة والقوانين التي سنتها الحكومات، وبسبب تعاطي الوعي البيئي لدى اإلنسان، لعلم أنه تغير سلوكه تجاه البيئة للأحسن وينبغي أن يتغير الانسان لتكون اخلاقه رقيبا على أفعاله، ومن هنا تعلم أن سلوك الانسان وحده تجاه البيئة حتى ولو تحسن كثيزا، فهذا وحده ليس بكاف ولابد من التعاون مع الانظمة كي نُحسن من البيئة.	أي الآتي صحيح؟	كلما تحسنت عادات الإنسان زاد تحسن البيئة	كلما تحسنت البيئة زادت العالقات	لم يثبت العلم وجود علاقة بين العادة والبيئة	الانسان يحافظ على البيئة دائما	A
reading_comprehension	لو حسب كل منا العادات التي غيرها بنفسه - ولوكر ها - حسب الأنظمة والقوانين التي سنتها الحكومات، وبسبب تعاطي الوعي البيئي لدى اإلنسان، لعلم أنه تغير سلوكه تجاه البيئة للأحسن وينبغي أن يتغير الانسان لتكون اخلاقه رقيبا على أفعاله، ومن هنا تعلم أن سلوك الانسان وحده تجاه البيئة حتى ولو تحسن كثيزا، فهذا وحده ليس بكاف ولابد من التعاون مع الانظمة كي نُحسن من البيئة.	وفقا لما ورد في النص كلمة " ولو ُكر ها" ناتجة عن :	الوعي البيئي	قانون العقوباب	السلوكيات الجيدة	الأخلاق الرقيبة على الأفعال	B
reading_comprehension	لو حسب كل منا العادات التي غيرها بنفسه - ولوكر ها - حسب الأنظمة والقوانين التي سنتها الحكومات، وبسبب تعاطي الوعي البيئي لدى اإلنسان، لعلم أنه تغير سلوكه تجاه البيئة للأحسن وينبغي أن يتغير الانسان لتكون اخلاقه رقيبا على أفعاله، ومن هنا تعلم أن سلوك الانسان وحده تجاه البيئة حتى ولو تحسن كثيزا، فهذا وحده ليس بكاف ولابد من التعاون مع الانظمة كي نُحسن من البيئة.	العبارة الاقرب لـ " لتكون اخلاقة رقيبا على أفعاله"	إنما الأمم الأخلاق ما بقيت	ما أجمل أن يكون دافع ومانع " الإنسان ذاتيا" من نفسه.	دوافع الإنسان تابعة لأخلاقه وإيمانه	الأخلاق والإنسان وجهان لعملة واحدة	B
reading_comprehension	لو حسب كل منا العادات التي غيرها بنفسه - ولوكر ها - حسب الأنظمة والقوانين التي سنتها الحكومات، وبسبب تعاطي الوعي البيئي لدى اإلنسان، لعلم أنه تغير سلوكه تجاه البيئة للأحسن وينبغي أن يتغير الانسان لتكون اخلاقه رقيبا على أفعاله، ومن هنا تعلم أن سلوك الانسان وحده تجاه البيئة حتى ولو تحسن كثيزا، فهذا وحده ليس بكاف ولابد من التعاون مع الانظمة كي نُحسن من البيئة.	مسؤولية تغيير العادات في البيئة يقع على: الحل: ج	القوانين	الافراد	الأفراد والحكومات	الحكومة	C
reading_comprehension	1) كان صاعد الأندلسي - صاعد بن أحمد بن عبدالرحمن بن محمد بن صاعد التغلبي:(420 هـ - 462 هـ ) في الأربعين من عمره حين أنجز كتابه"طبقات الأمم" هو الكتاب الرابع الأخير من أعماله إذ توفي بعد سنتين. - 2) كتب"صاعد"الثلالثة الأولي فقدت وهي تناولت مواضيع مختلفة كعلم الرصد - حركات النجوم والكواكب -وعلم الملل والنحل - الديانات والمعتقدات والفرق الاسلاميه وغير اسلامية - وعلم التاريخ - جوامع أخبارالعرب والعجم…	طبقا لما ورد في الفقرة (2) عدد الكتب التي ألفها " صاعد" :	3	4	5	6	B
reading_comprehension	1) كان صاعد الأندلسي - صاعد بن أحمد بن عبدالرحمن بن محمد بن صاعد التغلبي:(420 هـ - 462 هـ ) في الأربعين من عمره حين أنجز كتابه"طبقات الأمم" هو الكتاب الرابع الأخير من أعماله إذ توفي بعد سنتين. - 2) كتب"صاعد"الثلالثة الأولي فقدت وهي تناولت مواضيع مختلفة كعلم الرصد - حركات النجوم والكواكب -وعلم الملل والنحل - الديانات والمعتقدات والفرق الاسلاميه وغير اسلامية - وعلم التاريخ - جوامع أخبارالعرب والعجم…	طبقا لما ورد في الفقرة (2) تولى "صاعد" في طليطلة أمر :	القضاء	الطب	التدريس	الزكاة	A
reading_comprehension	1) أبو القاسم خلف بن عباس الزهراوي 325 هـ - 404 هـ ) هو طبيب عربي مسلم عاش في الاندلس . يعدأعظم الجراحين الذين ظهروا في العالم الاسلامي ووصفه الكثيرون من العلماء بأبي الجراحة الحديثة. أعظم مساهماته في الطب هو كتاب " التصريف لمن عجز عن التأليف". الذي يعد موسوعة طبية من ثالثين مجلدا 2) وكان طبيبا شاملا تنوعت خبرته في مجالات الطب كافة، وأجادها بشكل ملفت. فبالاضافة إلى الطب الباطنة والجراحة، عالج الأ…	الكلمة الاقرب لمعنى كلمة ( الناجع)..... // معنى كلمة " الناجع" .........	النافع	المستمر	السريع	المنتهي	A
reading_comprehension	1) كان صاعد الأندلسي - صاعد بن أحمد بن عبدالرحمن بن محمد بن صاعد التغلبي:(420 هـ - 462 هـ ) في الأربعين من عمره حين أنجز كتابه"طبقات الأمم" هو الكتاب الرابع الأخير من أعماله إذ توفي بعد سنتين. - 2) كتب"صاعد"الثلالثة الأولي فقدت وهي تناولت مواضيع مختلفة كعلم الرصد - حركات النجوم والكواكب -وعلم الملل والنحل - الديانات والمعتقدات والفرق الاسلاميه وغير اسلامية - وعلم التاريخ - جوامع أخبارالعرب والعجم…	وفقا لما ورد في الفقرة( 3 ) كان عمر صاعد عندما طلب العلم	18 سنة	16 سنة	70سنة	35 سنة	A
reading_comprehension	1) كان صاعد الأندلسي - صاعد بن أحمد بن عبدالرحمن بن محمد بن صاعد التغلبي:(420 هـ - 462 هـ ) في الأربعين من عمره حين أنجز كتابه"طبقات الأمم" هو الكتاب الرابع الأخير من أعماله إذ توفي بعد سنتين. - 2) كتب"صاعد"الثلالثة الأولي فقدت وهي تناولت مواضيع مختلفة كعلم الرصد - حركات النجوم والكواكب -وعلم الملل والنحل - الديانات والمعتقدات والفرق الاسلاميه وغير اسلامية - وعلم التاريخ - جوامع أخبارالعرب والعجم…	عرف العلماء كتب صاعد الأندلسي رغم أنها كانت مفقودة لانها .......	مطبوعة	مخطوطة	محفوظة في المكتبات	ذكرت في كتب أخرى	D
reading_comprehension	1) كان صاعد الأندلسي - صاعد بن أحمد بن عبدالرحمن بن محمد بن صاعد التغلبي:(420 هـ - 462 هـ ) في الأربعين من عمره حين أنجز كتابه"طبقات الأمم" هو الكتاب الرابع الأخير من أعماله إذ توفي بعد سنتين. - 2) كتب"صاعد"الثلالثة الأولي فقدت وهي تناولت مواضيع مختلفة كعلم الرصد - حركات النجوم والكواكب -وعلم الملل والنحل - الديانات والمعتقدات والفرق الاسلاميه وغير اسلامية - وعلم التاريخ - جوامع أخبارالعرب والعجم…	طبقا لما ورد في الفقرة (1) ذهب صاعد إلى " طليطلة" في :	عقدين	ربعي قرن	ربع قرن	نصف قرن	A
reading_comprehension	ما انفكت أوروبا في أواخر عصورها الوسطى تجمع بين أيديها أهم ما أنتجه العقل البشري من حضارات الشعوب وثقافة الرومان وثقافة العرب وترجم هذا كله، وأخذت دائرة الانتشار تتسع حتى بات في متناول الدارسين في الجامعات والأديرة وتحت أيدي رجال الفن والادب	علاقة "حتى بات في أيدي الجامعيين والدارسين“ بما قبلها (وأخذت دائرة الانتشار تتسع):	قياس	تعليل	نتيجة	تفسير	C
reading_comprehension	1) أبو القاسم خلف بن عباس الزهراوي 325 هـ - 404 هـ ) هو طبيب عربي مسلم عاش في الاندلس . يعدأعظم الجراحين الذين ظهروا في العالم الاسلامي ووصفه الكثيرون من العلماء بأبي الجراحة الحديثة. أعظم مساهماته في الطب هو كتاب " التصريف لمن عجز عن التأليف". الذي يعد موسوعة طبية من ثالثين مجلدا 2) وكان طبيبا شاملا تنوعت خبرته في مجالات الطب كافة، وأجادها بشكل ملفت. فبالاضافة إلى الطب الباطنة والجراحة، عالج الأ…	يستنتج من سيرة الزهراوي أن على الطبيب قبل أن يمارس الجراحة ........	يدرس طب الأعشاب	يدرس العلوم العامة	يدرس تشريح الدماغ	يقوم بدراسة فروع الطب األخرى	D
reading_comprehension	1) أبو القاسم خلف بن عباس الزهراوي 325 هـ - 404 هـ ) هو طبيب عربي مسلم عاش في الاندلس . يعدأعظم الجراحين الذين ظهروا في العالم الاسلامي ووصفه الكثيرون من العلماء بأبي الجراحة الحديثة. أعظم مساهماته في الطب هو كتاب " التصريف لمن عجز عن التأليف". الذي يعد موسوعة طبية من ثالثين مجلدا 2) وكان طبيبا شاملا تنوعت خبرته في مجالات الطب كافة، وأجادها بشكل ملفت. فبالاضافة إلى الطب الباطنة والجراحة، عالج الأ…	الضمير في عبارة (والناظر إليها ) الواردة في الفقرة (2) يعود على	الحقائق	السرطان	الجراحة	الأوبئة	A
reading_comprehension	1) أبو القاسم خلف بن عباس الزهراوي 325 هـ - 404 هـ ) هو طبيب عربي مسلم عاش في الاندلس . يعدأعظم الجراحين الذين ظهروا في العالم الاسلامي ووصفه الكثيرون من العلماء بأبي الجراحة الحديثة. أعظم مساهماته في الطب هو كتاب " التصريف لمن عجز عن التأليف". الذي يعد موسوعة طبية من ثالثين مجلدا 2) وكان طبيبا شاملا تنوعت خبرته في مجالات الطب كافة، وأجادها بشكل ملفت. فبالاضافة إلى الطب الباطنة والجراحة، عالج الأ…	وفقا للفقرة (4) فقد ترجمت كتب " الزهراوي" إلى اللغة	الالتينية	الفارسية	الهندية	الروسية	A
reading_comprehension	1) أبو القاسم خلف بن عباس الزهراوي 325 هـ - 404 هـ ) هو طبيب عربي مسلم عاش في الاندلس . يعدأعظم الجراحين الذين ظهروا في العالم الاسلامي ووصفه الكثيرون من العلماء بأبي الجراحة الحديثة. أعظم مساهماته في الطب هو كتاب " التصريف لمن عجز عن التأليف". الذي يعد موسوعة طبية من ثالثين مجلدا 2) وكان طبيبا شاملا تنوعت خبرته في مجالات الطب كافة، وأجادها بشكل ملفت. فبالاضافة إلى الطب الباطنة والجراحة، عالج الأ…	علاقة جملة " وكانت بالغة الأهمية على األخص بالنسبة لأولئك الذين أصلحوا فن الجراحة " بما قبلها .	تخصيص	تعميم	تشبيه	توضيح	A
reading_comprehension	1) كان صاعد الأندلسي - صاعد بن أحمد بن عبدالرحمن بن محمد بن صاعد التغلبي:(420 هـ - 462 هـ ) في الأربعين من عمره حين أنجز كتابه"طبقات الأمم" هو الكتاب الرابع الأخير من أعماله إذ توفي بعد سنتين. - 2) كتب"صاعد"الثلالثة الأولي فقدت وهي تناولت مواضيع مختلفة كعلم الرصد - حركات النجوم والكواكب -وعلم الملل والنحل - الديانات والمعتقدات والفرق الاسلاميه وغير اسلامية - وعلم التاريخ - جوامع أخبارالعرب والعجم…	ان كتاب طبقات الأمم يتحدث عن التطور ......	الفكري والعلمي	الحضاري والعمراني	الأخلاقي والتاريخي	العلمي	A
sentence_completion		استُخدم مصطلح العولمة أساساً .................... بعض الأوجه الرئيسة للتحول الحديث في النشاط .................... العالمي.	لتسوية - السياسي	لوصف - الاقتصادي	لتشبيه - الأدبي	لتفنيد - الثقافي	B
sentence_completion		لا خير في القول إلا مع الفعل، ولا في المال إلا مع الجود، ولا في العِفّة إلا مع .....................	الوَرَع	الفزع	البطش	الكرم	A
sentence_completion		أُحب الضوء لأنه ينير لي ......... ولا أرفض............ ففيه النجوم.	البلاد - السماء	لطريق - الظلماء	العمل - القبه	المال - الزرقاء	B
sentence_completion		يبلغ الانسان ......الهدف الذي....... لنفسه مهما صعب, ومن الله التوفيق والسداد	بارادته - وضعه	بوقته - اراده	بتفكيره - تركة	بهمته - راجعه	A
sentence_completion		لا يباع الحطب قبل ......ولا يباع ........... في البحيرة	نقله - الماء	ربطه - الرمل	تثمينه - الملح	قطعه - السمك	D
sentence_completion		إذا لم تستطع ....... فلا ......... دكانًا	البيع - تغلق	الصبر - ترهن	الابتسام - تفتح	العمل - توسع	C
sentence_completion		كن...... جيدا: لتكون......... لبقا	ممثلا - عطوفا	شخصا - طالبا	مستمعا - متحدثا	انسانا - رجلا	C
sentence_completion		الناس لا ..... من أجل الفشل، ولكنهم يفشلون.........	يخططون _ التخطيط	يعملون _ الامل	يسيرون _ التراجع	ينجزون _ الاختبار	A
sentence_completion		المثابره والصبر لا ......... لك عنهما لتحقيق ماربك فان........ الماء تحفر عمق الصخره	رغبه - كثره	غنى - نقطه	بد - زياده	مفر - كثافه	B
sentence_completion		يجب ان يكون القلب بحجم....... كما ينبغي......... ان يكون صلبا	الجبل _ للجبل	الطموح _ للطموح	الجمال _ للقلب	الرأس _ للجسم	B
sentence_completion		المجنون من يظن الناس لا......... عنها و المخدوع من يظن ان احدا من الناس لا......... الناس عنها	يرضون يعفون	يرغبون ياخذ	يستغنون يستغني	يعفون يرضي	C
sentence_completion		ليس للحياه............ الا اذا وجدنا شيئا........ من اجله	حقيقة - نعمل	مرضاه - نرضي	قيمه - نناضل	طعام - نتذوق	C
sentence_completion		منح........ للاخرين شيء رائع انه يجعل افضل ما ..........الاخرون ملكا لك ايضا	العطف- يفعل	التقدير- يملكه	الموده - يقول	العتب- ينقده	B
sentence_completion		الذين ............... بالصواب عند طوفان ............ هم الرجال الذين يقوم البناء على عقولهم وكواهلهم معا.	يتسترون ـ الغرق	يجهرون ـ الخطأ	يستترون ـ السيل	يجهرون ـ الصواب	B
sentence_completion		من يريد السعادة الدائمة ......... الناس ، وإذا أردت السعادة لفترة وجيزة ...	يسامح : ينتقم	يغفو : يلهو	يعفو : يشكو	يغامر : يقامر	A
sentence_completion		إن من ............ أن تنشغل بالآخرين وتسأل عن ............... حياتهم	الفضول ـ تفاصيل	السيء ـ غموض	القبيح ـ عواقب	السيء ـ غموض	A
sentence_completion		من ملك الحلم ملك ........... ومن ملك الغضب ملك ...........	الحكمة ـ الحماقة	قلوب ناس ـ الغفلة	الاخيار ـ الحكماء	الصديق ـ الصغير	A
sentence_completion		لتكن إجابتك ذكية حتى وإن عوملت ...............	بغباء	بذكاء	بجفاء	بدهاء	A
sentence_completion		كيف .......... للمرء أن يقضي حياته دون هدف يسعى إلى .............	ينتحي ـ بنائه	يتيسر ـ إشباعه	يهنأ ـ توفيره	يمكن : تحقيقه	D
sentence_completion		احذر ......... إذا مازحته و .......... إذا عاشرته ( صاحبته).	الأرعن ـ السافل	الكريم ـ اللئيم	المشغول ـ الرديء	الأمهر ـ الفاشل	A
sentence_completion		النجاح ليس له .......... والفشل ليس .	نهاية ـ بداية	بداية ـ نهاية	نهاية ـ أبديا	أبديا ـ نهاية	C
sentence_completion		سأل الاسكندر أحد الحكماء: بم يعر ُف الرجل أصدقاءه؟ قال: باشدائد لأن كل أحد في .............. صديق	الرجاء	البلاء	الرخاء	الحياة	C
sentence_completion		تبدو الشمس كالنار ........... وتبدو السماء كالبحر .............. الأطراف	الدائرية ـ الطويل	المتوقدة : القريب	المتوهجة ـ المترامي	المشتعلة ـ الدامي	C
sentence_completion		الفقر ليس بفقدان ................. بل بفقدان ....................	الذهب ـ الأدب	المال ـ الثراء	القناعة ـ التقى	العلم ـ المال	A
sentence_completion		الكتاب هو ....... الذي لا يطريك ، والصديق الذي لا يغريك ، والرفيق الذي لا يملك ولا يعاتبك إذا .	الجليس ـ جفوته	الصاحب ـ تصفحته	الاخ : ضربته	الجار : صفعته	A
sentence_completion		لا يكتمل العمل و ............. مفقود ولا يكون فشل و ............ موجود	التعاضد ـ الاتحاد	الفشل ـ البغض	التهاون : التماسك	الاتحاد ـ التراخي	A
sentence_completion		أكثر الناس ........ للعزلة هم العباد الزاهدين رغم أن في ذلك .......... لفضيلة المؤاخاة	ميلا ـ مخالفة	حبا ـ موافقة	كرها ـ مناهضة	بغضا ـ أجرا	A
sentence_completion		يتم إضافة المواد ........... إلى كثير من الأطعمة لتحسين ............. وزيادة إقبال الناس عليها.	الملونة ـ مظهرها	الحافظة ـ الطعم	الاولية ـ الشكل	السكرية ـ لونها	A
sentence_completion		لا تنتقد ( تلم)نفسك على الفشل ولكن انتقدها ( لمها ) على عدم ..............	المحاولة	النجاح	القوة	الضالل	A
sentence_completion		إن الأمم التي تمر بها لحظات ........... تجعلها تتفرق ثم يأتي ............ من أبناءها ليسهموا في إعادة توحيدها.	حرجة ـ الطلب	فارقة ـ الأدعياء	حاسمة ـ الحكماء	سعيدة ـ سعداء	C
sentence_completion		اللسان عضو صغير، به يكشف ............ عن علل الجسد و ............ عن مرض النفس ( عن السفاهة)	الاطباء ـ الحكماء	المرضى ـ الفالسفة	الخبراء : الشعراء	الاطباء ـ المجانين	A
sentence_completion		من ............ كلامه ............ خطؤه	كثر ـ كثُر	قل ـ زاد	كثر ـ قل	قل ـ كثر	A
sentence_completion		قد تأتي القسوة من ........... وتأتي الرقة من .............	محب ـ مبغض	رجل ـ إمرأة	عدو ـ صديق	معلم ـ طالب	A
sentence_completion		الامم تتعرض للحظات ........... تقف فيها عند مفترق الطرق ويقوم .......... من أبناءها بتوضيح الطريق.	حاسمة ـ الحكماء	حرجة ـ الأدعياء	سعيدة ـ سياسيون	رائعة ـ الوزراء	A
sentence_completion		إن الأمم تمر في محطاتها التاريخية بلحظات ....... تجعلها تتفرق، ثم يأتي .......... ليسهموا في توجيهها للطريق الصحيح	سعيدة ـ سعداء	حرجة ـ الأدعياء	رخاء ـ العلماء	حاسمة ـ الحكماء	D
sentence_completion		.............. السعيدة تكون بـ ............... بين الزوجين مما يقوي الحب بينهم	الزيجات ـ الاحترام	العلاقات ـ النية	النفقات ـ الأعمال	المودة ـ الحقد	A
sentence_completion		من ................ الدنيا أن .......... من لا يستحقها	سفالة ـ تحب	حقارة ـ تعطي	بشاعة ـ تكره	جمال ـ تحرم	B
sentence_completion		ازدهار الاسم التجاري ينقلب إلى كارثة اقتصادية متى بلغ حدا من .............. التي تجعل الناس ................. ذلك الاسم على كل المنتجات الشبيهة له .	الشهرة ـ يعممون	ظهر ـ وقع	خفي ـ علم	شهد ـ وضح	A
sentence_completion		التجارب تنمي ............ وتجعل العاقل ...............	التفكير ـ نشيطا	القدرات ـ عقالا	المواهب ـ حكيما	الأدب ـ غافا	C
sentence_completion		ليس العلم ما خزنته ............. وإنما العلم ما خزنته ..............	الدفاتر ـ الصدور	العقول ـ البيوت	السماء ـ الأرض	الأعمال ـ الأقوال	A
sentence_completion		............ الناس قيمة ........... علما.	أقل ـ أقلهم	أكثر : أقلهم	أقل ـ أكثرهم	كثير ـ أقل	A
sentence_completion		كلما كان ............... الإنسان جميلا صار ............. أجمل	باطن ـ ظاهرة	ظاهر ـ باطنه	مال ـ أخلاقه	جسد : قلبه	A
sentence_completion		لا يستريح المال إلا في جيوب ...........	النبلاء	الفقراء	البخلاء	الأتقياء	C
sentence_completion		مؤدب ............ ومعلمها أحق بالإجلال من مؤدب ............ ومعلمهم	نفسه ـ الناس	غيره ـ الناس	نفسه ـ ذاته	الناس ـ نفسه	A
sentence_completion		من لم يتعلم في ................ لم يتقدم في................ .	صغره ـ كبره	شبابه ـ طفولته	كبره ـ صغره	سعادته ـ حزنه	A
sentence_completion		قوة الطمع .............. الاماني تكون بقوة ...................	لبلوغ ـ الاجتهاد	لوصول ـ الفشل	لسرعة ـ الدقة	بلوغ ـ التراخي	A
sentence_completion		قوة الطمع في ............ الامل توجب ........... في الطلب وشدة الحذر من فوت المأمول	بلوغ ـ الاجتهاد	وصول ـ الفشل	سرعة ـ الدقة	بلوغ ـ التراخي	A
sentence_completion		القاضي يرجع الحق لـ ............ وقد وهبه هللا عز وجل .......... لكي يكشف المجرمين.	صاحبه ـ فطنة	أهل ـ قوة	ظالم ـ ذكاء	مظلوم ـ غباء	A
sentence_completion		إن الأمم التي تمر بها لحظات ........... تجعلها تتفرق ثم يأتي ............... من أبناءها ليسهموا في إعادة توحيدها	حرجة ـ الطلب	فارقة ـ الأدعياء	حاسمة ـ الحكماء	سؤال ـ الجواب	C
sentence_completion		إذا سئل غيرك فلا................... فان ذلك ................. بالسائل و المسئول .	تُجب ـ استخفاف	تجب ـ احترام	تشاغب ـ توقير	تسأل ـ تقدير	A
sentence_completion		الابتسامة للحياة .......... العقل وتبدد ............ الثقال	تنشط ـ الهموم	تقوي ـ الامور	تحرك ـ الافكار	تسعد ـ الامراض	A
sentence_completion		جاهدوا ............ كما تجاهدوا ...............	أهواءكم ـ أعداءكم	أنفسكم ـ أموالكم	أصحابكم ـ أهواءكم	أعداءكم ـ أهواءكم	A
sentence_completion		من نظر إلى ...... سلم من النوائب .	العواقب	الضلال	الهلال	العلل	A
sentence_completion		تغاضى عن مساوئ ............ ليدوم .............	الإخوان ـ صدقهم	الأحبة ـ ودهم	الأرحام ـ صلتهم	الأعداء ـ وفاقهم	B
sentence_completion		إذا قررت أن تتحدى ......... إنسان ما ، فتوقع منه ............. والتصدي	عقل ـ الجنون	صدق ـ الكذب	شكل ـ التلون	كرامة ـ المقاومة	D
sentence_completion		................ اللغة العربية نماذج رائعة والتي ........... بها لغتنا العربية	حوت ـ امتازت	الشهرة : يمتنعون	الرواج ـ يخفون	الخفاء ـ يستعملون	A
sentence_completion		الإنسان الذي ينتصر على غيره فهو ............ والذي ينتصر على نفسه فهو...................	ضعيف ـ قوي	قوي ـ ضعيف	قوي ـ أقوى	شجاع ـ جبان	C
sentence_completion		التدريب و........... هما عاملان ........... للنجاح في أي عمل	الإعدادـ مساعدان	التخطيط ـ مقرران	الإبداع ـ محطمان	الكسل ـ محققان	A
sentence_completion		الابتسامة كلمة .......... بغير .............	أرض ـ شهادات	بذور ـ ثمار	طيبة ـ حروف	سيئة ـ حروف	C
sentence_completion		................. الكاذب والصادق في قولهما: "أنا صادق" و .............. في فعلهم	اتفق ـ اختلفا	اختلفا ـ تناقضا	اختلفا ـ اتفقا	اتحد ـ اتفقا	A
sentence_completion		قد تأتي القسوة من ...... وقد تأتي الرقة من .........	محب ـ مبغض	رجل ـ إمرأة	الظن ـ الناس	النضج ـ الجميل	A
sentence_completion		من يَرحم يُر َحم ، ومن يصمت ....... ، ومن يقل الخير يغنم ، ومن يقل الباطل .	يسلم ـ يأثم	يأس ـ يندم	ييأس ـ يغرم	يسعد ـ يعلم	A
sentence_completion		ال تفتح بابا يُعييك ...... ، وال ترسل ....... يعجزك رده	سده ـ سهما	قفله ـ سهما	كسره ـ رمح	بيعه ـ سيفا	A
sentence_completion		احذر المتشائم فإنك تريه الورد فيريك ...... ، والشمس فيشكو ........	شوكها ـ حرها	لونها ـ ضوئها	رائحتها ـ لفحها	جزعها ـ بريقها	A
sentence_completion		الافراط في جدية القول يجلب ....... ، والإفراط في المزاج يجلب ...........	الملل ـ الاحتقار	الوقار ـ الكسل	الهيبة ـ السعادة	التململ ـ الوقار	A
sentence_completion		إن الأمم تمر في محطاتها التاريخية بلحظات ....... تجعلها تتفرق، ثم يأتي ....... ليسهموا في توجيهها للطريق الصحيح.	اضطراب ـ القادة	حرجة ـ الأدعياء	رخاء ـ العلماء	حاسمة ـ الحكماء	D
sentence_completion		لا يوجد رجل ....... ، بل يوجد رجل بدأ من ....... وبقي فيه	فاشل ـ القاع	ناجح ـ السطح	ناجح ـ القمة	فاشل ـ القمة	A
sentence_completion		المتفائل يرى النور ولو كان ،....... والمتشائم بحمقه ..........	مضيئا ـ يشعله	قريبا ـ يطفئه	بعيدا ـ يطفئه	بعيدا ـ يشعله	C
sentence_completion		يعد الوعي من ........ المتطلبات، حيث يقي من ......... والأمراض.	أهم ـ الاوبئة	أفضل ـ التدخين	أفضل ـ صحة	أخرـ التلوث	B
sentence_completion		كل شيء يبدأ صغيرا ثم يكبر إلا المصيبة فإنها تبدأ ...... ثم .........	كبيرة ـ تصغر	عظيمة ـ تعظم	صغيرة : تكبر	صغيرة : تصغر	A
sentence_completion		من أقوال الحكماء أن ..... تطفو على السطح و ......... تغوص في الاعماق	القشة ـ الاحجار الكريمة	السفينة : السمك	السمكة ـ الدلفين	الزجاج ـ المعدن	A
sentence_completion		أشهر العلماء أكثرهم ........ فالأرض كلما ........ زادت بها مساحة الماء	تواضعا ـ انخفضت	تكبرا ـ انخفضت	تواضعا ـ ارتفعت	علوا ـ ابتعدت	A
sentence_completion		ما دام لم يبلغ حد التأنق المذموم فهو من ............ التي أباحها هللا لها.	التزين ـ الزينة	التجمل ـ المنحة	التطيب ـ الحلية	التطلب ـ البراعة	A
sentence_completion		من يرحم يُرحم ، ومن يصمت ......... ، ومن يقل الخير يغنم ، ومن يقل الباطل .	يسلم ـ يأثم	يغنم ـ يسلم	يأثم ـ يسلم	يسلم ـ يغنم	A
sentence_completion		التسامح بينك وبين ...... من أهم الطرق ل .........	صديقك : النجاح	نفسك : السعادة	غيرك : الكآبة	الجميع : المشاكل	B
sentence_completion		غالبا ما يكون ..... حليف اللذين ..........بجرأة	النجاح ـ يعملون	التوفيق ـ يسارعون	الفشل ـ يتقدمون	الإحباط ـ يهملون	A
sentence_completion		المرأة تود أن تكون ............... في حياة الرجل ويود الرجل أن يكون ........... في حياة المرأة	الأخيرة ـ الأول	الأنثى ـ الذكر	الأفضل ـ الأول	الأقوى ـ الافضل	A
sentence_completion		استقبل النقاد الكتابات الأدبية بشيء من ............ تارة وبشيء من الحماس تارة أخرى ومتوقعين لألجيال الناشئة بمواهب أدبية ومع ذلك فال تكاد تجد شاعرا إال ........ أقالم الحساد بشيء من الخبث.	التحفظ : تناولته	القوة : تأمل	الاندفاع : نعتته	التراخي : السعي	A
sentence_completion		يصعب ..... بين التربية والثقافة لانهما يؤثران في نمو الطفل جسديا وفكريا و ...... سلوكه نحو الصواب.	التمييز ـ يصرفان	الفصل ـ يوجهان	الربط ـ يعرقلان	الجمع ـ تسيير	B
sentence_completion		الاقتراض من الناس يجلب ..........بالليل و ................بالنهار	الهم ـ المذلة	سعادة ـ حزن	أقمنا ـ هزمنا	هرمنا ـ صغرنا	A
sentence_completion		المدخنون ..... مجهودا ....... في خدمة المجتمع	يحسنون ـ نزلت	يبذلون ـ أقل	يأخذون ـ جاءتهم	ينزلون : جاءتهم	B
sentence_completion		ليس المهم ما ...... بل المهم أن ........ في الوقت المناسب	تقوله ـ تفكر به	تعرفه ـ تعمل به	تهواه ـ تهتم به	تخشاه ـ تفتك به	B
sentence_completion		يجب أن تكون ........ لوطنك ....... عن مقوماته	محابيا ـ مدافعا	محبا ـ سائلا	سامعا ـ ممانعا	داعيا ـ ُمداعبا	A
sentence_completion		كلما زادت ........ الانسان عن حاجاته زادت .......	ثروة ـ همومه	آمال ـ الآمه	ثروة ـ عيوبه	قوة ـ اتصالاته	B
sentence_completion		طول ...... في المهنة يقتل المبادرة ويرسخ .............	المشاعر : الفرحة	الزمن : النمطية	العمل : الاعتدال	الوحدة : الهدوء	B
sentence_completion		تغاضى عن مساوئ ....... ليدوم ...........	الاحبه ـ ودهم	الاحباب ـ صدقهم	الارحام ـ صلتهم	الاخلاء ـ محبتهم	A
sentence_completion		القاضي يرجع الحق ل ....... ولقد وهبه الله عز وجل ...... لكي يكشف المجرمين	صاحبه ـ فطنة	ظالم ـ ذكاء	أهله ـ قوة	مظلوم ـ غباء	A
sentence_completion		يظن بعض الناس أن كل سرور ....... وكل حزن ..	دائم ـ زائل	نعمة ـ نقمة	فرح ـ ترح	وهم ـ حقيقة	B
sentence_completion		إذا أراد الله بقوم ...... جعل فيهم الجدل ، ومنع عنهم .....	سوءا ـ العمل	خيرا ـ العمل	حبا ـ تفاؤل	كرها ـ الغبن	A
sentence_completion		اتخاذ القرار الصائب ينمو بـ ...... و ........	الممارسة ـ التجربة	الجهل ـ التغافل	المقارنة ـ االختيار	الخبرة ـ الجهل	A
sentence_completion		إن من ..... الدنيا إنها ...... من لا يستحقها	وضاعة ـ تعطي	سالفة ـ تحب	سفالة ـ تحب	جمال ـ تحرم	A
sentence_completion		القراءة دون ....... كالكتابة بدون ........	تركيز : إدراك	فهم : نقط	هدوء ـ حروف	شهد ـ وضح	B
sentence_completion		إياك وفضول الكلام فإنه يظهر من عيوبك ما ........... ويحرك عليك من أعداءك ما .	خفي ـ علم	ظهر ـ وقع	بطن ـ سكن	حفظ ـ أقلام	C
sentence_completion		أربعة ............. المرء : العلم ، والأدب ، والصدق ، والأمانه	يزيدون	ينقصون	يُسودُو َن	يقصرون	C
sentence_completion		ما رأيت شيئا كثرة ........ يحبط ........ ويهلك العمل	الملل : الجر	الهم : الملل	الحب : العطف	الجدل : الامل	D
sentence_completion		من جرب حلاوة ....... تحمل ....... الصبر	السيارات ـ المعروف	النجاح ـ مرارة	المعالي ـ وقود	النمائم ـ نار	B
sentence_completion		ان العرب كونوا علاقات مع القبائل المجاورة ورحلة الشتاء والصيف .......... إحدى تلك ............ القوية	تمثل ـ العلاقات	تخالف ـ العلاقات	تمثل ـ الحروب	تعارض ـ التجارة	A
sentence_completion		ليس شجاعا من يطعن الاسد بـ ....... ويهرب من وجه ..........	قلبه : النمر	صدره : الاسد	قفاه : الفأر	عينه : الحمار	C
sentence_completion		أعط الطفل شيئا من ...... لكي يعبر عن نفسه وال يصبح ......	الحرية : مكبوتا	القيود : حرا	الحرية: طليقا	ابنك: مقيدا	A
sentence_completion		المستلهم هو من يستفيد ....... لألن الإنسان يعرف أنه تلميذ في الدنيا	الخبرة	التجربة	الحكمة	القوة	B
sentence_completion		من عرف سرك فقد .............	أسرك	استحقرك	استماتك	سترك	A
sentence_completion		إن من ...... الدنيا إنها ….. من لا يستحقها.	سفالة ـ تحب	وضاعة ـ تُعطي	عدالة ـ تمنح	جمال ـ تحرم	B
sentence_completion		التسامح بينك وبين ........ ومع من حولك هو أكثر ما يجلب .........	صديقك : النجاح	نفسك : السعادة	نفسك : الحزن	الناس : الشقاء	B
sentence_completion		متخلي عن .........تحلي بـــ.................	المال ـ الامال	الناس ـ عدم	البشر ـ تعزيز	الإقبال ـ نسيان	A
sentence_completion		الهندسة ............ ايجابياتها تفيد الحياة البشرية و ......... تضرها	الوراثية : مساوئها	العلمية ـ عيوب	المعمارية ـ فوائد	الجيولوجية ـ التعليم	A
sentence_completion		انك تخطو نحو ...... يوما مقابل كل ....... من الغضب	الشيخوخة : دقيقة	الرجولة : صرخة	المعرفة : ساعة	الطفولة : ثانية	A
